# Supplementary material for: Combining Polygenic Risk Score and Voice Features to Detect Major Depressive Disorders
Source: Front Genet. 2021 Dec 20;12:761141. doi: 10.3389/fgene.2021.761141 (PMC8721147; doi:10.3389/fgene.2021.761141)
Supplement: Supplementary file 2 [file DataSheet1.CSV]

Chromosome	Position	RSID	REF	ALT	ALT_FREQ	ALT_FREQ_1KGASN	RSQ	INFO	HWE_P	Pvalue	Qvalue	N	SNPWeight	SNPWeightSE	OddsRatio	WaldStat	NullLogDelta	NullGeneticVar	NullResidualVar	NullBias
10	262854	rs11251016	C	T	0.261	0.23	0.993	0.997095718	0.81	0.004953148	0.859007968	10640	0.013510595	0.004806925	1.0220855	7.899768591	0.163898212	0.11809662	0.139128965	0.498402256
10	277232	rs4880983	A	C	0.237	0.21	0.992	0.996017738	0.92	0.004222357	0.859007968	10640	0.013751587	0.004805439	1.023246342	8.189162713	0.163898212	0.11809662	0.139128965	0.498402256
10	1355406	rs869837	T	C	0.152	0.18	0.969	0.977574355	0.66	0.001534785	0.859007968	10640	0.015215756	0.00480167	1.030859534	10.04158805	0.163898212	0.11809662	0.139128965	0.498402256
10	1360615	rs2804098	G	A	0.155	0.19	0.991	0.995214982	0.39	0.002116133	0.859007968	10640	0.014762403	0.004802055	1.029398949	9.450611149	0.163898212	0.11809662	0.139128965	0.498402256
10	1364331	rs2244699	G	T	0.156	0.19	0.994	0.997491365	0.32	0.001815661	0.859007968	10640	0.014980596	0.004802052	1.029785704	9.732052919	0.163898212	0.11809662	0.139128965	0.498402256
10	1366701	rs2651489	T	C	0.161	0.19	0.994	0.997943428	0.24	0.001569369	0.859007968	10640	0.015181907	0.004800819	1.029847833	10.00050741	0.163898212	0.11809662	0.139128965	0.498402256
10	1367284	rs2804096	A	C	0.161	0.19	0.994	0.997775821	0.26	0.001567851	0.859007968	10640	0.015183264	0.00480082	1.029850704	10.00229083	0.163898212	0.11809662	0.139128965	0.498402256
10	1367514	rs2805562	G	A	0.161	0.19	0.995	0.99823854	0.22	0.001475756	0.859007968	10640	0.015267927	0.004800873	1.030007542	10.11392295	0.163898212	0.11809662	0.139128965	0.498402256
10	1367735	rs2805561	G	A	0.161	0.19	0.995	0.998205466	0.23	0.001475756	0.859007968	10640	0.015267927	0.004800873	1.030007542	10.11392295	0.163898212	0.11809662	0.139128965	0.498402256
10	1367898	rs2651491	T	C	0.161	0.19	0.995	0.99813083	0.23	0.001501622	0.859007968	10640	0.015243788	0.004800896	1.029958369	10.08187216	0.163898212	0.11809662	0.139128965	0.498402256
10	1372024	rs884414	G	A	0.156	0.19	0.996	0.998575303	0.34	0.000962844	0.859007968	10640	0.015858367	0.004802527	1.031528807	10.90378412	0.163898212	0.11809662	0.139128965	0.498402256
10	1372501	rs904962	T	C	0.266	0.31	0.995	0.999081382	0.13	0.004125553	0.859007968	10640	0.013790488	0.004806688	1.022465047	8.231280544	0.163898212	0.11809662	0.139128965	0.498402256
10	1373480	rs4298833	A	G	0.156	0.19	0.996	0.999142127	0.34	0.000961064	0.859007968	10640	0.015860866	0.004802528	1.031533743	10.90721532	0.163898212	0.11809662	0.139128965	0.498402256
10	1374623	rs10903427	A	T	0.28	0.32	0.966	0.971459635	0.14	0.004203717	0.859007968	10640	0.013755683	0.004804514	1.022361511	8.197195562	0.163898212	0.11809662	0.139128965	0.498402256
10	1375416	rs952661	G	C	0.156	0.19	0.996	0.999114047	0.32	0.00100037	0.859007968	10640	0.015806644	0.004802499	1.031428022	10.83290127	0.163898212	0.11809662	0.139128965	0.498402256
10	1376105	rs2387649	C	A	0.164	0.19	0.996	0.999150087	0.54	0.001865818	0.859007968	10640	0.014941611	0.004801937	1.029087067	9.681928967	0.163898212	0.11809662	0.139128965	0.498402256
10	1376968	rs7084512	G	A	0.156	0.18	0.996	0.998942144	0.32	0.001001244	0.859007968	10640	0.015805511	0.004802513	1.031427938	10.83128293	0.163898212	0.11809662	0.139128965	0.498402256
10	1377330	rs75648730	T	C	0.12	0.15	0.984	0.987877808	0.25	0.003424818	0.859007968	10640	0.014042565	0.004796865	1.031508691	8.569943254	0.163898212	0.11809662	0.139128965	0.498402256
10	1378936	rs4880824	A	G	0.161	0.19	0.996	0.999283964	0.27	0.001125607	0.859007968	10640	0.015643308	0.004801537	1.030736069	10.61442637	0.163898212	0.11809662	0.139128965	0.498402256
10	1380734	rs12782294	A	T	0.161	0.19	0.995	0.998641504	0.29	0.001332267	0.859007968	10640	0.015412478	0.00480171	1.03028941	10.30274604	0.163898212	0.11809662	0.139128965	0.498402256
10	1381763	rs7082890	G	T	0.161	0.19	0.995	0.998327364	0.27	0.001343815	0.859007968	10640	0.015400538	0.004801707	1.030268149	10.28680504	0.163898212	0.11809662	0.139128965	0.498402256
10	1383468	rs28377642	G	A	0.149	0.18	0.951	0.962596169	0.46	0.000963657	0.859007968	10640	0.015859146	0.004803108	1.032686007	10.90221873	0.163898212	0.11809662	0.139128965	0.498402256
10	1386039	rs11596382	G	A	0.154	0.19	0.986	0.991132829	0.54	0.001222887	0.859007968	10640	0.015534212	0.004802873	1.031081838	10.46107228	0.163898212	0.11809662	0.139128965	0.498402256
10	3169139	rs7910054	A	G	0.447	0.45	0.993	0.996774243	0.78	0.00299233	0.859007968	10640	0.014252083	0.004799959	1.020524512	8.816204782	0.163898212	0.11809662	0.139128965	0.498402256
10	3171411	rs7100037	T	C	0.358	0.37	0.996	0.998585504	0.66	0.004830423	0.859007968	10640	-0.013537691	0.004802775	1.020083173	7.945196129	0.163898212	0.11809662	0.139128965	0.498402256
10	3171995	rs2279211	G	T	0.358	0.37	0.996	0.99903082	0.64	0.004671574	0.859007968	10640	-0.013589094	0.004802738	1.020160577	8.005773459	0.163898212	0.11809662	0.139128965	0.498402256
10	3172121	rs1052333	C	T	0.358	0.37	0.996	0.998963661	0.66	0.004671574	0.859007968	10640	-0.013589094	0.004802738	1.020160577	8.005773459	0.163898212	0.11809662	0.139128965	0.498402256
10	3172357	rs4391741	T	C	0.358	0.37	0.996	0.998926316	0.63	0.004734327	0.859007968	10640	-0.013568843	0.004802838	1.020129565	7.981595327	0.163898212	0.11809662	0.139128965	0.498402256
10	3172460	rs57881965	C	T	0.358	0.37	0.996	0.998956878	0.63	0.00473403	0.859007968	10640	-0.01356894	0.004802838	1.020129714	7.981709162	0.163898212	0.11809662	0.139128965	0.498402256
10	3172469	rs2279215	T	C	0.358	0.37	0.996	0.998961446	0.63	0.004733119	0.859007968	10640	-0.013569235	0.004802838	1.020130152	7.982057738	0.163898212	0.11809662	0.139128965	0.498402256
10	3172827	rs7918168	C	T	0.358	0.37	0.996	0.998889733	0.63	0.004790124	0.859007968	10640	-0.013550663	0.004802794	1.020101129	7.960369888	0.163898212	0.11809662	0.139128965	0.498402256
10	3175541	rs3740613	C	A	0.359	0.37	0.996	0.99906746	0.69	0.003864976	0.859007968	10640	-0.013877627	0.004802593	1.020585355	8.349854413	0.163898212	0.11809662	0.139128965	0.498402256
10	3176389	rs2306311	C	T	0.394	0.39	0.993	0.995759242	0.14	0.000809842	0.859007968	10640	0.016108417	0.00480795	1.023777773	11.2249856	0.163898212	0.11809662	0.139128965	0.498402256
10	3177663	rs2306314	C	A	0.393	0.39	0.996	0.998483112	0.19	0.000667786	0.859007968	10640	0.016362766	0.004807657	1.024126121	11.5836773	0.163898212	0.11809662	0.139128965	0.498402256
10	3177730	rs2306315	G	A	0.359	0.37	0.997	0.999229355	0.78	0.003679387	0.859007968	10640	-0.013951135	0.004802356	1.020696729	8.439375599	0.163898212	0.11809662	0.139128965	0.498402256
10	3178214	rs9423491	G	T	0.353	0.35	0.972	0.977335136	0.0054	0.004273473	0.859007968	10640	-0.013725705	0.004802805	1.020558231	8.167317573	0.163898212	0.11809662	0.139128965	0.498402256
10	3179446	rs2388561	C	G	0.359	0.37	0.997	0.999406	0.78	0.003476698	0.859007968	10640	-0.014035872	0.00480226	1.02083046	8.542550411	0.163898212	0.11809662	0.139128965	0.498402256
10	3180343	rs2388559	A	G	0.367	0.38	0.995	0.998004567	0.72	0.004839962	0.859007968	10640	-0.01353763	0.004803834	1.020023647	7.941623468	0.163898212	0.11809662	0.139128965	0.498402256
10	3200155	rs9423705	G	C	0.425	0.41	0.986	0.990715368	0.12	0.004284609	0.859007968	10640	-0.013716587	0.004801003	1.019769284	8.162593905	0.163898212	0.11809662	0.139128965	0.498402256
10	3217751	rs4881119	G	C	0.478	0.48	0.991	0.994420408	0.71	0.001605501	0.859007968	10640	0.015159399	0.004803788	1.021673666	9.95855513	0.163898212	0.11809662	0.139128965	0.498402256
10	4575807	rs313478	C	T	0.462	0.49	0.97	0.978438285	0.0025	0.002530071	0.859007968	10640	-0.01451731	0.004806356	1.020682	9.123057002	0.163898212	0.11809662	0.139128965	0.498402256
10	6008030	rs3181148	C	T	0.303	0.24	0.968	0.976478555	0.0039	0.003347081	0.867459531	10640	0.014089991	0.004801357	1.021921143	8.611788067	0.163898212	0.11809662	0.139128965	0.498402256
10	6008172	rs2296139	C	T	0.352	0.28	0.974	0.980124142	0.0019	0.000426895	0.867459531	10640	0.016930426	0.004804343	1.025382835	12.41846212	0.163898212	0.11809662	0.139128965	0.498402256
10	6010109	rs7914655	C	T	0.355	0.28	0.989	0.99350224	0.036	0.000670111	0.867459531	10640	0.016343728	0.004803405	1.024311993	11.57720719	0.163898212	0.11809662	0.139128965	0.498402256
10	6010627	rs8177676	T	A	0.357	0.29	0.989	0.993559242	0.03	0.000735195	0.867459531	10640	0.016221107	0.004803279	1.024077637	11.40473977	0.163898212	0.11809662	0.139128965	0.498402256
10	6011987	rs8177666	A	G	0.358	0.29	0.989	0.993451024	0.044	0.000474523	0.867459531	10640	0.016793179	0.00480378	1.024929023	12.22079859	0.163898212	0.11809662	0.139128965	0.498402256
10	6013305	rs8177664	T	A	0.304	0.23	0.987	0.992749359	0.047	0.001998662	0.867459531	10640	0.014841191	0.004801114	1.022946747	9.555502189	0.163898212	0.11809662	0.139128965	0.498402256
10	6016020	rs8177648	T	G	0.354	0.28	0.967	0.97244248	0.0016	0.000459844	0.867459531	10640	0.016834292	0.004804017	1.025269738	12.27949929	0.163898212	0.11809662	0.139128965	0.498402256
10	6016211	rs8177647	C	T	0.301	0.23	0.962	0.970069198	0.0018	0.001487435	0.867459531	10640	0.015256919	0.004800865	1.023909532	10.09938106	0.163898212	0.11809662	0.139128965	0.498402256
10	6017813	rs8177767	G	A	0.303	0.23	0.979	0.986516139	0.065	0.002840604	0.867459531	10640	0.014333743	0.004801642	1.022276473	8.911271893	0.163898212	0.11809662	0.139128965	0.498402256
10	6026495	rs41294579	G	T	0.302	0.23	0.973	0.980835222	0.054	0.004875145	0.867459531	10640	0.013520173	0.004801606	1.021076985	7.928507393	0.163898212	0.11809662	0.139128965	0.498402256
10	6063830	rs36086043	C	T	0.02	0	0.94	0.954693505	1	0.00471016	0.867459531	10640	0.013559983	0.004796917	1.073320387	7.990867784	0.163898212	0.11809662	0.139128965	0.498402256
10	6131875	rs12219946	A	G	0.238	0.23	0.97	0.978013613	0.81	0.002110585	0.867459531	10640	0.014763026	0.004801033	1.02502685	9.455431416	0.163898212	0.11809662	0.139128965	0.498402256
10	6133365	rs10905743	G	T	0.29	0.27	0.986	0.991728961	0.12	0.000217632	0.867459531	10640	0.017755378	0.004800186	1.02832105	13.68181172	0.163898212	0.11809662	0.139128965	0.498402256
10	6134628	rs10795799	A	C	0.291	0.27	0.989	0.994547041	0.12	0.000337657	0.867459531	10640	0.017214655	0.004800893	1.027367361	12.85738194	0.163898212	0.11809662	0.139128965	0.498402256
10	6135396	rs10905746	G	A	0.291	0.27	0.989	0.994689775	0.11	0.000330147	0.867459531	10640	0.017242298	0.004800741	1.027412989	12.89952748	0.163898212	0.11809662	0.139128965	0.498402256
10	6150501	rs11256802	A	C	0.175	0.18	0.993	0.996760555	0.56	0.002608172	0.867459531	10640	0.014452097	0.004799427	1.02721739	9.067403317	0.163898212	0.11809662	0.139128965	0.498402256
10	6160058	rs77537058	T	G	0.175	0.18	0.991	0.995577963	0.67	0.002389325	0.867459531	10640	0.014581179	0.004799999	1.027482587	9.227901586	0.163898212	0.11809662	0.139128965	0.498402256
10	6160388	rs182441733	C	T	0.175	0.18	0.991	0.995650524	0.72	0.002256554	0.867459531	10640	0.014664293	0.004800175	1.027639667	9.332717744	0.163898212	0.11809662	0.139128965	0.498402256
10	6162740	rs74391212	G	A	0.175	0.19	0.991	0.995053899	0.85	0.001883386	0.867459531	10640	0.014924628	0.004800754	1.028186806	9.664695334	0.163898212	0.11809662	0.139128965	0.498402256
10	6163606	rs58361051	G	A	0.176	0.19	0.99	0.993864698	0.87	0.00210349	0.867459531	10640	0.014765973	0.004800423	1.027835423	9.461613072	0.163898212	0.11809662	0.139128965	0.498402256
10	6166400	rs7897142	C	T	0.82	0.8	0.982	0.987865221	0.73	0.002128998	0.867459531	10640	-0.014750961	0.00480116	1.027634691	9.439485042	0.163898212	0.11809662	0.139128965	0.498402256
10	6661863	rs2182791	G	T	0.439	0.43	0.976	0.982224589	6.60E-05	0.002680072	0.867459531	10640	0.014416635	0.004800841	1.020597646	9.017644619	0.163898212	0.11809662	0.139128965	0.498402256
10	6661865	rs2182790	G	A	0.439	0.43	0.976	0.982157579	6.00E-05	0.002671003	0.867459531	10640	0.014421596	0.004800843	1.02060511	9.023845593	0.163898212	0.11809662	0.139128965	0.498402256
10	6666966	rs34999072	G	T	0.312	0.33	0.956	0.96600247	0.0052	0.003603561	0.867459531	10640	-0.014006204	0.004810522	1.021668263	8.477280831	0.163898212	0.11809662	0.139128965	0.498402256
10	6684522	rs34565196	A	G	0.252	0.31	0.914	0.932905052	0.0002	0.004833234	0.867459531	10640	-0.013539173	0.00480362	1.022649991	7.944142555	0.163898212	0.11809662	0.139128965	0.498402256
10	6788651	rs17141686	C	G	0.242	0.24	0.941	0.956864473	0.21	0.004822724	0.867459531	10640	-0.01355588	0.004808354	1.023031519	7.948085163	0.163898212	0.11809662	0.139128965	0.498402256
10	7651909	rs4623795	C	G	0.726	0.72	0.957	0.969800575	0.032	0.003595797	0.867459531	10640	0.013992265	0.004804621	1.022986031	8.481207707	0.163898212	0.11809662	0.139128965	0.498402256
10	7653915	rs12359380	A	T	0.698	0.68	0.929	0.943434256	0.82	0.002729344	0.867459531	10640	0.014392424	0.004801659	1.023011782	8.98432239	0.163898212	0.11809662	0.139128965	0.498402256
10	8188335	rs1704267	G	T	0.742	0.74	0.965	0.977106521	0.77	0.004473153	0.867459531	10640	-0.013667886	0.004807019	1.022665318	8.084459196	0.163898212	0.11809662	0.139128965	0.498402256
10	8191255	rs11255538	T	A	0.246	0.24	0.961	0.972103008	0.31	0.003621795	0.867459531	10640	0.013988318	0.004806985	1.023517611	8.46809184	0.163898212	0.11809662	0.139128965	0.498402256
10	8191269	rs11255539	G	A	0.232	0.22	0.961	0.972133662	0.63	0.002352422	0.867459531	10640	0.014643644	0.004813128	1.025190802	9.256429606	0.163898212	0.11809662	0.139128965	0.498402256
10	8191827	rs12258748	C	G	0.25	0.24	0.951	0.963721674	0.3	0.002618788	0.867459531	10640	0.014465451	0.004805832	1.024283895	9.05996964	0.163898212	0.11809662	0.139128965	0.498402256
10	10601710	rs12414781	A	C	0.042	0.05	0.989	0.992665746	0.41	0.002060051	0.873806844	10640	0.014792475	0.00479933	1.054001108	9.499930461	0.163898212	0.11809662	0.139128965	0.498402256
10	10604036	rs72787661	A	G	0.042	0.05	0.99	0.993534186	0.42	0.002024702	0.873806844	10640	0.014817187	0.004799324	1.054072527	9.531721482	0.163898212	0.11809662	0.139128965	0.498402256
10	10608537	rs112440885	C	T	0.041	0.05	0.993	0.993507926	0.48	0.000891729	0.873806844	10640	0.015948467	0.004798593	1.059029244	11.04612518	0.163898212	0.11809662	0.139128965	0.498402256
10	10610784	rs12414807	C	T	0.038	0.05	0.994	0.99716294	0.078	0.000974547	0.873806844	10640	0.01582248	0.004796589	1.06082105	10.88138281	0.163898212	0.11809662	0.139128965	0.498402256
10	10611517	rs56239128	A	G	0.04	0.05	0.967	0.974775276	0.078	0.001678272	0.873806844	10640	0.01507229	0.004795889	1.057447901	9.87689021	0.163898212	0.11809662	0.139128965	0.498402256
10	10613603	rs12413166	G	T	0.038	0.05	0.994	0.997471145	0.078	0.000919668	0.873806844	10640	0.01589956	0.004796323	1.061096035	10.98887784	0.163898212	0.11809662	0.139128965	0.498402256
10	10614727	rs2399546	T	C	0.285	0.31	0.964	0.970840403	0.048	0.00145057	0.873806844	10640	0.015265929	0.004792726	1.024515636	10.14568273	0.163898212	0.11809662	0.139128965	0.498402256
10	10615416	rs7084466	A	C	0.29	0.31	0.99	0.995858572	0.73	0.001669398	0.873806844	10640	0.015069387	0.004792597	1.023842389	9.886655187	0.163898212	0.11809662	0.139128965	0.498402256
10	10615552	rs17415597	T	C	0.039	0.04	0.973	0.981809844	0.07	0.000695498	0.873806844	10640	0.016267595	0.004795384	1.062794414	11.508001	0.163898212	0.11809662	0.139128965	0.498402256
10	10615704	rs12249324	T	C	0.289	0.31	0.992	0.996898009	0.68	0.001670162	0.873806844	10640	0.015069588	0.004792865	1.023837032	9.885812626	0.163898212	0.11809662	0.139128965	0.498402256
10	10615961	rs2025466	G	A	0.289	0.31	0.992	0.997129147	0.68	0.001671009	0.873806844	10640	0.015068868	0.004792862	1.023833896	9.884878372	0.163898212	0.11809662	0.139128965	0.498402256
10	10616077	rs12412741	A	G	0.038	0.05	0.993	0.996565283	0.078	0.001147984	0.873806844	10640	0.015599222	0.004796244	1.059960287	10.57799471	0.163898212	0.11809662	0.139128965	0.498402256
10	10616925	rs113231395	C	T	0.038	0.05	0.993	0.996610104	0.078	0.000977732	0.873806844	10640	0.015816675	0.004796163	1.060757591	10.87533274	0.163898212	0.11809662	0.139128965	0.498402256
10	10617127	rs72787683	A	G	0.038	0.05	0.993	0.996607053	0.078	0.000977732	0.873806844	10640	0.015816675	0.004796163	1.060757591	10.87533274	0.163898212	0.11809662	0.139128965	0.498402256
10	10619227	rs12251512	G	T	0.184	0.21	0.99	0.994046312	0.73	0.000527249	0.873806844	10640	0.016635511	0.004797445	1.030972742	12.02409406	0.163898212	0.11809662	0.139128965	0.498402256
10	10619472	rs12266775	C	A	0.187	0.22	0.933	0.946724987	0.71	0.000697717	0.873806844	10640	0.016269587	0.004797207	1.030801424	11.50207311	0.163898212	0.11809662	0.139128965	0.498402256
10	10620156	rs12416530	C	G	0.04	0.05	0.986	0.991343007	0.039	0.002041627	0.873806844	10640	0.014790474	0.004794519	1.055540066	9.516429737	0.163898212	0.11809662	0.139128965	0.498402256
10	10620501	rs56353119	A	G	0.04	0.05	0.986	0.991524284	0.039	0.002041627	0.873806844	10640	0.014790474	0.004794519	1.055540066	9.516429737	0.163898212	0.11809662	0.139128965	0.498402256
10	12378061	rs7893143	C	T	0.997	0.99	0.96	0.971969973	1	0.003311136	0.873806844	10640	0.014102112	0.004800005	1.183304328	8.631471985	0.163898212	0.11809662	0.139128965	0.498402256
10	12682845	rs10450540	C	G	0.168	0.15	0.988	0.99333462	0.27	0.00195695	0.873806844	10640	-0.014855449	0.00479601	1.028481459	9.594257494	0.163898212	0.11809662	0.139128965	0.498402256
10	12683318	rs78326556	T	C	0.169	0.15	0.988	0.993405897	0.32	0.001520203	0.873806844	10640	-0.015210778	0.004795898	1.029135039	10.05919117	0.163898212	0.11809662	0.139128965	0.498402256
10	12683440	rs76056930	A	G	0.169	0.15	0.989	0.994068691	0.32	0.001347046	0.873806844	10640	-0.015377554	0.004795575	1.029435025	10.28236957	0.163898212	0.11809662	0.139128965	0.498402256
10	12683545	rs78593488	G	A	0.168	0.15	0.99	0.994552957	0.27	0.001664653	0.873806844	10640	-0.015084228	0.004796046	1.028891014	9.891897267	0.163898212	0.11809662	0.139128965	0.498402256
10	13065288	rs11258137	T	C	0.115	0.09	0.989	0.993802459	0.23	0.002085592	0.873806844	10640	0.014790694	0.004804477	1.033539792	9.477303075	0.163898212	0.11809662	0.139128965	0.498402256
10	13079909	rs11258148	A	C	0.141	0.13	0.99	0.994685836	1	0.000104402	0.873806844	10640	0.018662395	0.004807925	1.038987691	15.06674269	0.163898212	0.11809662	0.139128965	0.498402256
10	13385543	rs76224193	G	C	0.082	0.09	0.944	0.957455277	0.11	0.004510373	0.873806844	10640	0.013669586	0.004812092	1.036376368	8.069431891	0.163898212	0.11809662	0.139128965	0.498402256
10	14494607	rs4290127	G	T	0.873	0.88	0.879	0.904569957	0.14	0.000919702	0.873806844	10640	0.015905224	0.004798047	1.036170621	10.98880985	0.163898212	0.11809662	0.139128965	0.498402256
10	16725247	rs17331552	G	T	0.068	0.11	0.981	0.986784321	0.14	0.004238718	0.895096449	10640	-0.013733796	0.004801281	1.039064775	8.18214151	0.163898212	0.11809662	0.139128965	0.498402256
10	16726548	rs57903528	A	G	0.068	0.11	0.983	0.987993583	0.12	0.004070061	0.895096449	10640	-0.013795349	0.004801213	1.03929825	8.255880165	0.163898212	0.11809662	0.139128965	0.498402256
10	16729860	rs34294006	A	C	0.066	0.1	0.974	0.981357972	0.02	0.003157096	0.895096449	10640	-0.014178143	0.004801776	1.040923289	8.71836136	0.163898212	0.11809662	0.139128965	0.498402256
10	17543933	rs11254630	G	T	0.3	0.33	0.971	0.981132996	0.79	0.004923619	0.895096449	10640	0.013547626	0.0048168	1.021316276	7.91059329	0.163898212	0.11809662	0.139128965	0.498402256
10	18513677	rs1779214	T	C	0.439	0.42	0.994	0.997076579	0.31	0.001888816	0.895096449	10640	-0.014928492	0.004803312	1.021607956	9.659402039	0.163898212	0.11809662	0.139128965	0.498402256
10	18515834	rs1613804	A	G	0.604	0.55	0.993	0.996678059	0.15	0.004026285	0.895096449	10640	-0.013808788	0.004800182	1.020309925	8.275528396	0.163898212	0.11809662	0.139128965	0.498402256
10	18516411	rs1757224	C	G	0.602	0.55	0.99	0.993151257	0.12	0.00376672	0.895096449	10640	-0.013913954	0.004801716	1.020480108	8.396690797	0.163898212	0.11809662	0.139128965	0.498402256
10	18522475	rs1277752	G	A	0.454	0.44	0.993	0.996563288	0.15	0.001348263	0.895096449	10640	-0.015396685	0.004801931	1.022321225	10.28070105	0.163898212	0.11809662	0.139128965	0.498402256
10	19136166	rs79945206	T	G	0.032	0	0.909	0.932327906	0.16	0.004648479	0.895096449	10640	0.01363305	0.004815572	1.057863202	8.014755012	0.163898212	0.11809662	0.139128965	0.498402256
10	19152290	rs185122708	A	G	0.032	0	0.908	0.930823467	0.17	0.004398704	0.895096449	10640	0.013718293	0.004815688	1.058127513	8.11490372	0.163898212	0.11809662	0.139128965	0.498402256
10	19546877	rs10508582	C	A	0.357	0.34	0.989	0.993483507	0.022	0.004017272	0.895096449	10640	0.013814495	0.004800985	1.020896352	8.279600675	0.163898212	0.11809662	0.139128965	0.498402256
10	20216247	rs17758689	C	T	0.009	0.01	0.982	0.986576322	0.23	0.004712599	0.864178344	10640	0.013556353	0.004795914	1.105928805	7.98992999	0.163898212	0.11809662	0.139128965	0.498402256
10	20220315	rs17686154	T	C	0.009	0.01	0.989	0.993644171	0.24	0.004083785	0.864178344	10640	0.013775974	0.004796247	1.107537635	8.249764962	0.163898212	0.11809662	0.139128965	0.498402256
10	20222921	rs17686251	T	A	0.01	0.01	0.958	0.970383751	0.25	0.001833484	0.864178344	10640	0.01494621	0.004795459	1.114959294	9.714083208	0.163898212	0.11809662	0.139128965	0.498402256
10	20223976	rs72785842	T	C	0.009	0.01	0.995	0.99732204	0.24	0.004912693	0.864178344	10640	0.013500428	0.0047988	1.105397661	7.914615605	0.163898212	0.11809662	0.139128965	0.498402256
10	20226581	rs72785846	G	A	0.009	0.01	0.995	0.996667135	0.24	0.004912693	0.864178344	10640	0.013500428	0.0047988	1.105397661	7.914615605	0.163898212	0.11809662	0.139128965	0.498402256
10	20231685	rs117182661	G	C	0.037	0	0.977	0.982924076	0.89	0.004018645	0.864178344	10640	-0.013794592	0.004794247	1.053128537	8.278979886	0.163898212	0.11809662	0.139128965	0.498402256
10	20234945	rs12573014	C	T	0.009	0.01	0.995	0.997225844	0.24	0.004912693	0.864178344	10640	0.013500428	0.0047988	1.105397661	7.914615605	0.163898212	0.11809662	0.139128965	0.498402256
10	20235641	rs56067805	C	T	0.009	0.01	0.995	0.997644009	0.24	0.004912693	0.864178344	10640	0.013500428	0.0047988	1.105397661	7.914615605	0.163898212	0.11809662	0.139128965	0.498402256
10	20235783	rs79545450	G	A	0.036	0	0.982	0.985753691	0.89	0.002596321	0.864178344	10640	-0.014441362	0.004793659	1.055911184	9.075738798	0.163898212	0.11809662	0.139128965	0.498402256
10	20238839	rs72789620	A	G	0.009	0.01	0.994	0.996359024	0.24	0.00490343	0.864178344	10640	0.013503312	0.004798789	1.10542158	7.918032381	0.163898212	0.11809662	0.139128965	0.498402256
10	20244629	rs72789624	A	G	0.009	0.01	0.995	0.996868087	0.24	0.004912693	0.864178344	10640	0.013500428	0.0047988	1.105397661	7.914615605	0.163898212	0.11809662	0.139128965	0.498402256
10	20249894	rs114344003	A	G	0.009	0.01	0.995	0.997213786	0.24	0.004912693	0.864178344	10640	0.013500428	0.0047988	1.105397661	7.914615605	0.163898212	0.11809662	0.139128965	0.498402256
10	20252215	rs17686996	A	G	0.009	0.01	0.994	0.996837151	0.23	0.004414707	0.864178344	10640	0.013662711	0.004798125	1.107219547	8.108315448	0.163898212	0.11809662	0.139128965	0.498402256
10	20252502	rs56088117	A	C	0.009	0.01	0.993	0.995264441	0.23	0.004426131	0.864178344	10640	0.013658765	0.004798127	1.107187704	8.103627266	0.163898212	0.11809662	0.139128965	0.498402256
10	20259945	rs17760038	G	A	0.009	0.01	0.951	0.957874591	0.23	0.00318635	0.864178344	10640	0.014154102	0.004798267	1.11150144	8.701532942	0.163898212	0.11809662	0.139128965	0.498402256
10	20266917	rs72789641	A	G	0.009	0.01	0.995	0.996177322	0.23	0.004760641	0.864178344	10640	0.013546886	0.004798085	1.106510732	7.971553982	0.163898212	0.11809662	0.139128965	0.498402256
10	20286121	rs11011726	G	T	0.461	0.44	0.906	0.927488565	0.00074	0.003692737	0.864178344	10640	-0.013959962	0.004807272	1.02061984	8.432784597	0.163898212	0.11809662	0.139128965	0.498402256
10	21051298	rs77662491	C	T	0.015	0.03	0.955	0.964738598	0.29	0.003875474	0.864178344	10640	0.013862515	0.00479878	1.088405529	8.344922079	0.163898212	0.11809662	0.139128965	0.498402256
10	21052045	rs58904609	G	A	0.014	0.03	0.966	0.971376919	0.29	0.002917586	0.864178344	10640	0.014286654	0.004799043	1.091769248	8.862409474	0.163898212	0.11809662	0.139128965	0.498402256
10	21052053	rs55948501	G	C	0.014	0.03	0.961	0.96578718	0.29	0.002912704	0.864178344	10640	0.014289087	0.004799032	1.091795791	8.865469077	0.163898212	0.11809662	0.139128965	0.498402256
10	21053721	rs75168412	T	G	0.014	0.03	0.997	0.99716139	0.3	0.003165397	0.864178344	10640	0.014164493	0.004798472	1.089939852	8.713570149	0.163898212	0.11809662	0.139128965	0.498402256
10	21054053	rs74120641	A	T	0.014	0.03	0.997	0.997265562	0.3	0.003165397	0.864178344	10640	0.014164493	0.004798472	1.089939852	8.713570149	0.163898212	0.11809662	0.139128965	0.498402256
10	21056827	rs59378959	T	G	0.014	0.03	0.995	0.997061022	0.3	0.003804147	0.864178344	10640	0.013888717	0.004798148	1.087904461	8.378705352	0.163898212	0.11809662	0.139128965	0.498402256
10	21058553	rs7081463	G	A	0.014	0.03	0.997	0.999658025	0.3	0.003117302	0.864178344	10640	0.014186835	0.004798354	1.090024686	8.741508477	0.163898212	0.11809662	0.139128965	0.498402256
10	21060378	rs74120646	C	G	0.014	0.03	0.997	0.999546351	0.3	0.003114848	0.864178344	10640	0.014188004	0.004798355	1.090032409	8.742945535	0.163898212	0.11809662	0.139128965	0.498402256
10	21060580	rs74120647	C	G	0.014	0.03	0.997	0.999594809	0.3	0.003113908	0.864178344	10640	0.014188448	0.004798354	1.090035426	8.743496591	0.163898212	0.11809662	0.139128965	0.498402256
10	21062088	rs117278821	G	A	0.014	0.03	0.997	0.998610702	0.3	0.00311849	0.864178344	10640	0.014186276	0.004798356	1.090021132	8.740812963	0.163898212	0.11809662	0.139128965	0.498402256
10	21064898	rs80063794	C	A	0.014	0.03	0.997	0.999370842	0.3	0.003118471	0.864178344	10640	0.01418629	0.004798358	1.09002142	8.740824243	0.163898212	0.11809662	0.139128965	0.498402256
10	21065109	rs7089117	G	C	0.014	0.03	0.997	0.999590892	0.3	0.003120157	0.864178344	10640	0.014185465	0.00479835	1.090013763	8.739838047	0.163898212	0.11809662	0.139128965	0.498402256
10	21066190	rs116907130	A	C	0.014	0	0.997	0.999308304	0.3	0.003118065	0.864178344	10640	0.014186475	0.004798355	1.09002245	8.741061701	0.163898212	0.11809662	0.139128965	0.498402256
10	21071472	rs11556882	T	C	0.014	0.03	0.997	0.998919393	0.29	0.003480125	0.864178344	10640	0.014022331	0.004798131	1.089394831	8.5407559	0.163898212	0.11809662	0.139128965	0.498402256
10	21077164	rs60063476	G	A	0.014	0.03	0.997	0.997465892	0.29	0.003480125	0.864178344	10640	0.014022331	0.004798131	1.089394831	8.5407559	0.163898212	0.11809662	0.139128965	0.498402256
10	21083170	rs74120659	C	T	0.014	0.03	0.995	0.998010599	0.29	0.003138668	0.864178344	10640	0.014174918	0.004797746	1.090388188	8.729043405	0.163898212	0.11809662	0.139128965	0.498402256
10	21084105	rs79458098	T	C	0.014	0.03	0.997	0.999006074	0.29	0.003480125	0.864178344	10640	0.014022331	0.004798131	1.089394831	8.5407559	0.163898212	0.11809662	0.139128965	0.498402256
10	21088801	rs11816129	G	A	0.014	0.03	0.997	0.999116205	0.29	0.003982302	0.864178344	10640	0.013818623	0.004797818	1.088211466	8.295489813	0.163898212	0.11809662	0.139128965	0.498402256
10	21090656	rs11816800	G	A	0.014	0.03	0.993	0.995977057	0.29	0.003487262	0.864178344	10640	0.014024041	0.004799764	1.089206699	8.537023808	0.163898212	0.11809662	0.139128965	0.498402256
10	21094059	rs75137269	G	A	0.014	0.03	0.995	0.997653141	0.29	0.002704892	0.864178344	10640	0.014400266	0.00479988	1.091622954	9.000782083	0.163898212	0.11809662	0.139128965	0.498402256
10	21094697	rs148868526	G	A	0.014	0	0.995	0.997716925	0.29	0.002704892	0.864178344	10640	0.014400266	0.00479988	1.091622954	9.000782083	0.163898212	0.11809662	0.139128965	0.498402256
10	21098176	rs116248841	C	G	0.014	0.03	0.995	0.99690918	0.29	0.002704892	0.864178344	10640	0.014400266	0.00479988	1.091622954	9.000782083	0.163898212	0.11809662	0.139128965	0.498402256
10	21103274	rs61146312	C	A	0.014	0.03	0.995	0.997584093	0.29	0.002704892	0.864178344	10640	0.014400266	0.00479988	1.091622954	9.000782083	0.163898212	0.11809662	0.139128965	0.498402256
10	21113963	rs74120685	C	G	0.014	0.03	0.995	0.997827755	0.29	0.002704892	0.864178344	10640	0.014400266	0.00479988	1.091622954	9.000782083	0.163898212	0.11809662	0.139128965	0.498402256
10	21121569	rs7080172	A	C	0.014	0.03	0.995	0.997638899	0.29	0.002704892	0.864178344	10640	0.014400266	0.00479988	1.091622954	9.000782083	0.163898212	0.11809662	0.139128965	0.498402256
10	21122348	rs12098600	T	G	0.058	0.08	0.995	0.99776392	0.4	0.000432113	0.832501356	10640	0.016891256	0.004797616	1.052415369	12.39575082	0.163898212	0.11809662	0.139128965	0.498402256
10	21122447	rs3824817	T	C	0.058	0.08	0.996	0.998165036	0.45	0.000513269	0.832501356	10640	0.016671052	0.004797699	1.051633351	12.07424478	0.163898212	0.11809662	0.139128965	0.498402256
10	21125263	rs57773122	A	G	0.014	0.03	0.997	0.999542798	0.3	0.004762207	0.864178344	10640	0.013550595	0.004799579	1.085522486	7.970958223	0.163898212	0.11809662	0.139128965	0.498402256
10	21126910	rs147468667	A	G	0.014	0.03	0.997	0.999500634	0.3	0.004762207	0.864178344	10640	0.013550595	0.004799579	1.085522486	7.970958223	0.163898212	0.11809662	0.139128965	0.498402256
10	21127782	rs74120696	A	G	0.014	0.03	0.997	0.99967467	0.3	0.004762207	0.864178344	10640	0.013550595	0.004799579	1.085522486	7.970958223	0.163898212	0.11809662	0.139128965	0.498402256
10	21146704	rs16921165	C	T	0.014	0.03	0.997	0.999692706	0.29	0.004741756	0.864178344	10640	0.013557434	0.004799654	1.085859241	7.978754807	0.163898212	0.11809662	0.139128965	0.498402256
10	21149956	rs74123508	T	A	0.014	0.03	0.997	0.999209858	0.29	0.00474062	0.864178344	10640	0.013557802	0.004799654	1.085861691	7.979188916	0.163898212	0.11809662	0.139128965	0.498402256
10	21151228	rs16921170	A	G	0.014	0.03	0.997	0.999784258	0.29	0.00474062	0.864178344	10640	0.013557802	0.004799654	1.085861691	7.979188916	0.163898212	0.11809662	0.139128965	0.498402256
10	21156177	rs74123510	G	A	0.06	0.08	0.996	0.997914216	0.32	0.000925599	0.832501356	10640	0.015896205	0.004797915	1.048624764	10.97695363	0.163898212	0.11809662	0.139128965	0.498402256
10	21158209	rs2296611	G	A	0.014	0.03	0.997	0.998838051	0.29	0.00474062	0.864178344	10640	0.013557802	0.004799654	1.085861691	7.979188916	0.163898212	0.11809662	0.139128965	0.498402256
10	21159724	rs7072918	A	G	0.086	0.1	0.996	0.999203449	0.91	0.003147526	0.864178344	10640	0.014189651	0.004804148	1.036671913	8.723900873	0.163898212	0.11809662	0.139128965	0.498402256
10	21175017	rs74123531	C	T	0.059	0.08	0.996	0.998499893	0.28	0.001498781	0.864178344	10640	0.015234476	0.004797132	1.046758443	10.08536493	0.163898212	0.11809662	0.139128965	0.498402256
10	21209194	rs10764292	C	T	0.581	0.57	0.978	0.98498214	0.94	0.003350075	0.864178344	10640	0.014096069	0.004803883	1.020577437	8.610157801	0.163898212	0.11809662	0.139128965	0.498402256
10	21209388	rs1954224	T	G	0.581	0.57	0.978	0.984811954	0.94	0.003350075	0.864178344	10640	0.014096069	0.004803883	1.020577437	8.610157801	0.163898212	0.11809662	0.139128965	0.498402256
10	21209475	rs1954225	A	C	0.582	0.57	0.98	0.985898763	0.94	0.003282946	0.864178344	10640	0.014124709	0.004803361	1.020621744	8.647061531	0.163898212	0.11809662	0.139128965	0.498402256
10	21214677	rs7086221	T	C	0.592	0.58	0.981	0.98639969	0.98	0.000967744	0.832501356	10640	0.015847281	0.004801243	1.023275251	10.89437217	0.163898212	0.11809662	0.139128965	0.498402256
10	21221301	rs11012400	G	A	0.175	0.15	0.928	0.937860951	0.78	0.002346815	0.864178344	10640	0.014711609	0.004834325	1.028708696	9.260804441	0.163898212	0.11809662	0.139128965	0.498402256
10	21226955	rs11012404	A	T	0.185	0.16	0.989	0.994389321	0.4	0.002417113	0.864178344	10640	0.014669275	0.004834553	1.027304995	9.206713857	0.163898212	0.11809662	0.139128965	0.498402256
10	21228372	rs7100279	T	A	0.588	0.56	0.948	0.955924717	8.60E-05	0.003042014	0.864178344	10640	0.014234586	0.004802262	1.020932919	8.786135432	0.163898212	0.11809662	0.139128965	0.498402256
10	21231580	rs9732008	T	C	0.58	0.57	0.924	0.935700221	9.00E-05	0.004387638	0.864178344	10640	0.013686356	0.004803125	1.020322225	8.119473777	0.163898212	0.11809662	0.139128965	0.498402256
10	21233284	rs10828161	A	G	0.601	0.59	0.989	0.993276992	0.98	0.004212967	0.864178344	10640	0.013745376	0.004802084	1.020117151	8.193204638	0.163898212	0.11809662	0.139128965	0.498402256
10	21239968	rs4603205	A	G	0.581	0.57	0.978	0.984525386	0.19	0.001605922	0.864178344	10640	0.015155406	0.004802639	1.022004292	9.958071916	0.163898212	0.11809662	0.139128965	0.498402256
10	21241062	rs6482157	T	G	0.581	0.58	0.978	0.984289636	0.2	0.001610767	0.864178344	10640	0.015151127	0.004802622	1.021997915	9.952520071	0.163898212	0.11809662	0.139128965	0.498402256
10	23198527	rs78124939	T	G	0.368	0.38	0.99	0.993959865	0.98	0.004477774	0.864178344	10640	0.013652017	0.004801994	1.020320174	8.082586857	0.163898212	0.11809662	0.139128965	0.498402256
10	23200095	rs7078414	G	A	0.359	0.37	0.988	0.992037512	0.72	0.001846891	0.864178344	10640	0.014958152	0.004802604	1.022388218	9.700681299	0.163898212	0.11809662	0.139128965	0.498402256
10	23203184	rs7093957	C	T	0.494	0.5	0.989	0.9932028	0.7	0.002417569	0.864178344	10640	0.014572589	0.004802778	1.020902557	9.206368084	0.163898212	0.11809662	0.139128965	0.498402256
10	23207582	rs11013198	C	T	0.491	0.5	0.993	0.996131178	0.77	0.003460791	0.864178344	10640	0.014044248	0.004802777	1.020080064	8.550904903	0.163898212	0.11809662	0.139128965	0.498402256
10	23209044	rs7919349	G	C	0.49	0.5	0.992	0.995512199	0.79	0.003843419	0.864178344	10640	0.013886607	0.004802776	1.019854319	8.360025607	0.163898212	0.11809662	0.139128965	0.498402256
10	23210412	rs12572090	T	G	0.355	0.36	0.988	0.992822208	0.48	0.002697133	0.864178344	10640	0.014408528	0.004801233	1.021570569	9.006036894	0.163898212	0.11809662	0.139128965	0.498402256
10	23214658	rs7088061	C	T	0.49	0.5	0.992	0.995402354	0.68	0.00431893	0.864178344	10640	0.013708821	0.004802546	1.019589	8.148113419	0.163898212	0.11809662	0.139128965	0.498402256
10	23216138	rs75845110	C	A	0.361	0.37	0.983	0.989090423	0.42	0.001738272	0.864178344	10640	0.015038161	0.004800774	1.022437169	9.812212711	0.163898212	0.11809662	0.139128965	0.498402256
10	23217727	rs10828375	T	G	0.369	0.38	0.984	0.989766856	0.41	0.00427937	0.864178344	10640	0.01371359	0.004799301	1.020348588	8.164814659	0.163898212	0.11809662	0.139128965	0.498402256
10	23219802	rs9732427	C	T	0.486	0.49	0.987	0.991272756	0.72	0.002917061	0.864178344	10640	0.014294401	0.004801556	1.020472408	8.862738459	0.163898212	0.11809662	0.139128965	0.498402256
10	23220277	rs12572188	C	A	0.356	0.37	0.977	0.982696874	0.29	0.001143953	0.845329282	10640	0.015611744	0.004798618	1.023445402	10.58450488	0.163898212	0.11809662	0.139128965	0.498402256
10	23220883	rs12360508	T	A	0.484	0.49	0.989	0.993741797	0.74	0.002046828	0.864178344	10640	0.01480673	0.004800968	1.021205769	9.511756912	0.163898212	0.11809662	0.139128965	0.498402256
10	23222070	rs16922812	A	G	0.493	0.5	0.989	0.993648463	0.97	0.004430523	0.864178344	10640	0.013667437	0.004801706	1.019574538	8.101828124	0.163898212	0.11809662	0.139128965	0.498402256
10	23222630	rs1171139	T	C	0.479	0.47	0.941	0.950128419	0.4	0.004360495	0.864178344	10640	0.013697238	0.004803615	1.020058903	8.130732916	0.163898212	0.11809662	0.139128965	0.498402256
10	23223251	rs1171138	A	T	0.487	0.49	0.985	0.990291919	0.79	0.00467385	0.864178344	10640	0.013589165	0.004803028	1.019476484	8.004890751	0.163898212	0.11809662	0.139128965	0.498402256
10	23223702	rs1171137	C	T	0.479	0.48	0.985	0.990602032	0.49	0.002106414	0.864178344	10640	0.014769298	0.004802151	1.021166229	9.459063192	0.163898212	0.11809662	0.139128965	0.498402256
10	23224862	rs1171136	C	T	0.48	0.48	0.986	0.990207409	0.38	0.001920611	0.864178344	10640	0.014902978	0.004802739	1.0213548	9.628710621	0.163898212	0.11809662	0.139128965	0.498402256
10	23225293	rs2464635	T	C	0.356	0.36	0.981	0.986981419	0.1	0.000812996	0.832501356	10640	0.016074562	0.00479939	1.024067245	11.21776307	0.163898212	0.11809662	0.139128965	0.498402256
10	23225414	rs2448132	A	G	0.479	0.48	0.985	0.989869626	0.32	0.00216762	0.864178344	10640	0.014730672	0.004802959	1.02109821	9.406487081	0.163898212	0.11809662	0.139128965	0.498402256
10	23225548	rs3109068	T	C	0.479	0.48	0.985	0.989717723	0.33	0.002167971	0.864178344	10640	0.01473044	0.004802959	1.021099171	9.406190445	0.163898212	0.11809662	0.139128965	0.498402256
10	23225624	rs3101796	T	C	0.479	0.48	0.985	0.989915078	0.32	0.00216762	0.864178344	10640	0.014730672	0.004802959	1.02109821	9.406487081	0.163898212	0.11809662	0.139128965	0.498402256
10	23225984	rs2464636	G	A	0.478	0.48	0.979	0.98457202	0.15	0.002112101	0.864178344	10640	0.014767503	0.004802824	1.021193348	9.454112823	0.163898212	0.11809662	0.139128965	0.498402256
10	23263030	rs2927925	T	A	0.513	0.53	0.957	0.966799395	0.00062	0.000592488	0.832501356	10640	0.016499663	0.004801909	1.023701797	11.80653178	0.163898212	0.11809662	0.139128965	0.498402256
10	23263050	rs2952405	T	A	0.513	0.53	0.957	0.966797119	0.00058	0.000592528	0.832501356	10640	0.016499578	0.004801909	1.023701589	11.80640682	0.163898212	0.11809662	0.139128965	0.498402256
10	23263058	rs2927924	A	G	0.4	0.42	0.956	0.966631881	0.0034	0.000176675	0.832501356	10640	0.018015281	0.004802084	1.026548196	14.07416056	0.163898212	0.11809662	0.139128965	0.498402256
10	23263945	rs3101795	T	C	0.513	0.53	0.958	0.968003253	0.00055	0.00053746	0.832501356	10640	0.016626445	0.004801982	1.023875238	11.98830498	0.163898212	0.11809662	0.139128965	0.498402256
10	23269182	rs1148302	A	G	0.382	0.41	0.954	0.963046585	0.0034	0.000162554	0.832501356	10640	0.018128721	0.004805605	1.027044931	14.23108872	0.163898212	0.11809662	0.139128965	0.498402256
10	23271115	rs1170929	T	C	0.492	0.51	0.979	0.984851591	0.065	0.000957852	0.832501356	10640	0.015871785	0.004804468	1.022705641	10.91342342	0.163898212	0.11809662	0.139128965	0.498402256
10	23273110	rs1060761	C	T	0.492	0.51	0.979	0.984792501	0.065	0.000957852	0.832501356	10640	0.015871785	0.004804468	1.022705641	10.91342342	0.163898212	0.11809662	0.139128965	0.498402256
10	23274996	rs1170665	T	C	0.378	0.41	0.929	0.936525464	0.15	0.000235097	0.832501356	10640	0.017676868	0.004804507	1.02689451	13.53670801	0.163898212	0.11809662	0.139128965	0.498402256
10	23275406	rs1300432	T	C	0.379	0.4	0.978	0.983989832	0.2	0.000264751	0.832501356	10640	0.017530594	0.004804511	1.026016432	13.31358351	0.163898212	0.11809662	0.139128965	0.498402256
10	23282280	rs10828391	A	G	0.62	0.59	0.983	0.988887017	0.65	0.00049708	0.832501356	10640	-0.016732068	0.004803373	1.024843767	12.13407307	0.163898212	0.11809662	0.139128965	0.498402256
10	23282736	rs1382577	A	T	0.525	0.51	0.989	0.993556739	0.32	0.004084546	0.864178344	10640	-0.013805866	0.004806753	1.01974878	8.249426314	0.163898212	0.11809662	0.139128965	0.498402256
10	23283229	rs10741013	T	C	0.633	0.61	0.99	0.994011412	0.48	0.000806353	0.832501356	10640	-0.016110142	0.004806748	1.024010963	11.23300723	0.163898212	0.11809662	0.139128965	0.498402256
10	23284228	rs7909174	G	A	0.633	0.61	0.99	0.994295786	0.45	0.000809891	0.832501356	10640	-0.016104278	0.004806739	1.024002326	11.22487216	0.163898212	0.11809662	0.139128965	0.498402256
10	23286466	rs11013228	T	G	0.525	0.51	0.986	0.989633977	0.38	0.004519115	0.864178344	10640	-0.01365104	0.004806609	1.019559258	8.065920687	0.163898212	0.11809662	0.139128965	0.498402256
10	23288033	rs4748831	A	T	0.634	0.62	0.989	0.993179835	0.64	0.000903738	0.832501356	10640	-0.01595766	0.004806764	1.023840297	11.02130034	0.163898212	0.11809662	0.139128965	0.498402256
10	23288109	rs4748832	A	G	0.633	0.61	0.992	0.995460833	0.56	0.000918182	0.832501356	10640	-0.015937444	0.004807095	1.023758858	10.99187867	0.163898212	0.11809662	0.139128965	0.498402256
10	23289062	rs10828393	A	C	0.633	0.61	0.992	0.99553498	0.59	0.000922301	0.832501356	10640	-0.015931447	0.004807102	1.023749827	10.98357582	0.163898212	0.11809662	0.139128965	0.498402256
10	23289793	rs10764370	T	G	0.633	0.61	0.992	0.995590703	0.59	0.00092227	0.832501356	10640	-0.01593149	0.004807102	1.023749482	10.9836371	0.163898212	0.11809662	0.139128965	0.498402256
10	23294099	rs10082382	A	G	0.633	0.61	0.975	0.980489536	0.42	0.001190525	0.845329282	10640	-0.015589099	0.004808457	1.023325281	10.51067469	0.163898212	0.11809662	0.139128965	0.498402256
10	23296604	rs4748834	G	A	0.621	0.6	0.947	0.953812773	0.0031	0.000837985	0.832501356	10640	-0.016063923	0.00480828	1.024043628	11.16152952	0.163898212	0.11809662	0.139128965	0.498402256
10	23296615	rs7076903	A	G	0.612	0.59	0.914	0.922504374	0.0023	0.000707741	0.832501356	10640	-0.01628985	0.004808733	1.024666047	11.47553157	0.163898212	0.11809662	0.139128965	0.498402256
10	23296756	rs4748835	C	T	0.632	0.61	0.989	0.993336489	0.36	0.001246046	0.864178344	10640	-0.015525452	0.004808143	1.023084989	10.4263852	0.163898212	0.11809662	0.139128965	0.498402256
10	23298069	rs4747451	T	C	0.632	0.61	0.991	0.994807583	0.45	0.001395459	0.864178344	10640	-0.015369499	0.004808332	1.022845451	10.21717021	0.163898212	0.11809662	0.139128965	0.498402256
10	23298796	rs7917324	T	C	0.632	0.62	0.993	0.996615256	0.36	0.001332683	0.864178344	10640	-0.015433355	0.004808349	1.022894822	10.30216944	0.163898212	0.11809662	0.139128965	0.498402256
10	23300390	rs10741014	G	A	0.631	0.61	0.995	0.998169541	0.52	0.00151938	0.864178344	10640	-0.015250365	0.00480814	1.022629627	10.06019063	0.163898212	0.11809662	0.139128965	0.498402256
10	23301542	rs7070539	T	C	0.631	0.61	0.995	0.998171519	0.52	0.001521126	0.864178344	10640	-0.015248763	0.004808141	1.022627598	10.05807247	0.163898212	0.11809662	0.139128965	0.498402256
10	23304147	rs7080677	A	T	0.632	0.62	0.993	0.996098917	0.6	0.001566159	0.864178344	10640	-0.015208285	0.004808253	1.022601309	10.00428087	0.163898212	0.11809662	0.139128965	0.498402256
10	23305497	rs7075999	G	A	0.631	0.62	0.994	0.997117891	0.47	0.001478976	0.864178344	10640	-0.015289218	0.004808524	1.022686549	10.10990222	0.163898212	0.11809662	0.139128965	0.498402256
10	23305707	rs7079729	G	A	0.631	0.62	0.994	0.997193435	0.47	0.00145664	0.864178344	10640	-0.015310478	0.004808538	1.022717885	10.13797675	0.163898212	0.11809662	0.139128965	0.498402256
10	23307046	rs10764372	G	T	0.63	0.62	0.993	0.9966065	0.51	0.001350104	0.864178344	10640	-0.015415755	0.004808467	1.022881938	10.2781816	0.163898212	0.11809662	0.139128965	0.498402256
10	23307206	rs993352	A	G	0.643	0.64	0.944	0.952335399	0.56	0.002305975	0.864178344	10640	-0.014659966	0.004809005	1.022397584	9.292988604	0.163898212	0.11809662	0.139128965	0.498402256
10	23307699	rs2219797	C	G	0.513	0.5	0.989	0.992906501	0.4	0.003853537	0.864178344	10640	-0.013896608	0.00480761	1.0198552	8.355244353	0.163898212	0.11809662	0.139128965	0.498402256
10	23320947	rs899376	A	G	0.549	0.53	0.975	0.980972053	0.98	0.001985124	0.864178344	10640	-0.014862668	0.004804923	1.021571625	9.567989882	0.163898212	0.11809662	0.139128965	0.498402256
10	23324064	rs10828400	C	A	0.487	0.47	0.989	0.993105855	0.25	0.001174197	0.845329282	10640	-0.015596389	0.00480487	1.022291876	10.53622019	0.163898212	0.11809662	0.139128965	0.498402256
10	23324509	rs12780334	T	C	0.487	0.47	0.986	0.990422055	0.2	0.00116156	0.845329282	10640	-0.01561146	0.00480495	1.022339326	10.55623979	0.163898212	0.11809662	0.139128965	0.498402256
10	23327612	rs7898352	G	A	0.524	0.51	0.989	0.992641029	0.65	0.000509366	0.832501356	10640	-0.016699379	0.004803019	1.024022279	12.08849052	0.163898212	0.11809662	0.139128965	0.498402256
10	23328370	rs7078726	C	T	0.524	0.51	0.989	0.992342638	0.67	0.000522872	0.832501356	10640	-0.016665555	0.004803003	1.023976688	12.03965	0.163898212	0.11809662	0.139128965	0.498402256
10	23329171	rs10764374	A	G	0.487	0.47	0.988	0.992177498	0.23	0.000889673	0.832501356	10640	-0.015971614	0.004804627	1.022833491	11.05040874	0.163898212	0.11809662	0.139128965	0.498402256
10	23332267	rs10828401	A	G	0.524	0.51	0.988	0.992365024	0.61	0.000505278	0.832501356	10640	-0.016709501	0.004802943	1.024030137	12.10353223	0.163898212	0.11809662	0.139128965	0.498402256
10	23332815	rs1382580	C	T	0.524	0.51	0.987	0.991215683	0.57	0.000560802	0.832501356	10640	-0.016573706	0.004802661	1.023834825	11.9090046	0.163898212	0.11809662	0.139128965	0.498402256
10	23332946	rs1382579	C	T	0.524	0.51	0.984	0.988807089	0.56	0.000521718	0.832501356	10640	-0.016667569	0.004802761	1.024004144	12.04377376	0.163898212	0.11809662	0.139128965	0.498402256
10	23333359	rs6482249	T	C	0.486	0.47	0.985	0.98912707	0.13	0.001019577	0.844606359	10640	-0.015787438	0.004804486	1.022579912	10.797656	0.163898212	0.11809662	0.139128965	0.498402256
10	23335957	rs11013273	A	G	0.525	0.51	0.98	0.98546784	0.39	0.000951523	0.832501356	10640	-0.015874829	0.004802685	1.022883401	10.92571751	0.163898212	0.11809662	0.139128965	0.498402256
10	23336057	rs10764375	T	C	0.527	0.51	0.976	0.981232302	0.52	0.00112739	0.845329282	10640	-0.015644419	0.004802542	1.022616766	10.6114963	0.163898212	0.11809662	0.139128965	0.498402256
10	23336777	rs7918170	G	T	0.527	0.51	0.976	0.980564532	0.55	0.001131533	0.845329282	10640	-0.015639336	0.004802518	1.022612557	10.60470745	0.163898212	0.11809662	0.139128965	0.498402256
10	23337395	rs4748836	A	G	0.524	0.51	0.973	0.978259492	0.24	0.001081507	0.845329282	10640	-0.015701628	0.004802727	1.022669483	10.68842182	0.163898212	0.11809662	0.139128965	0.498402256
10	23337755	rs4748837	T	A	0.524	0.51	0.967	0.973374081	0.15	0.001068513	0.845329282	10640	-0.015718363	0.004802819	1.022741835	10.71080654	0.163898212	0.11809662	0.139128965	0.498402256
10	23344425	rs1478909	T	G	0.633	0.59	0.918	0.931842034	0.025	0.004055325	0.864178344	10640	-0.013795724	0.004799429	1.021063137	8.262470399	0.163898212	0.11809662	0.139128965	0.498402256
10	23345214	rs10741015	A	G	0.604	0.56	0.985	0.990106394	0.25	0.0033722	0.864178344	10640	-0.014069785	0.00479827	1.020589374	8.598159605	0.163898212	0.11809662	0.139128965	0.498402256
10	23345985	rs10828402	G	A	0.606	0.57	0.986	0.990901698	0.34	0.002420953	0.864178344	10640	-0.014554518	0.00479749	1.02133593	9.203805609	0.163898212	0.11809662	0.139128965	0.498402256
10	23346356	rs10764376	C	T	0.606	0.57	0.986	0.990933328	0.34	0.002420953	0.864178344	10640	-0.014554518	0.00479749	1.02133593	9.203805609	0.163898212	0.11809662	0.139128965	0.498402256
10	23347510	rs959205	C	T	0.606	0.57	0.986	0.990863954	0.35	0.002450868	0.864178344	10640	-0.014536382	0.00479738	1.021309611	9.181306137	0.163898212	0.11809662	0.139128965	0.498402256
10	23347637	rs727600	T	C	0.606	0.57	0.986	0.990822374	0.33	0.002449566	0.864178344	10640	-0.014537158	0.004797381	1.021310662	9.182279735	0.163898212	0.11809662	0.139128965	0.498402256
10	23350033	rs3858206	G	A	0.607	0.57	0.989	0.993511321	0.58	0.003331492	0.864178344	10640	-0.014083292	0.004796705	1.020652734	8.620297869	0.163898212	0.11809662	0.139128965	0.498402256
10	23350103	rs3858207	C	A	0.607	0.57	0.989	0.993526027	0.58	0.003331492	0.864178344	10640	-0.014083292	0.004796705	1.020652734	8.620297869	0.163898212	0.11809662	0.139128965	0.498402256
10	23350701	rs3858208	T	C	0.607	0.57	0.989	0.993598587	0.6	0.00334476	0.864178344	10640	-0.014077232	0.004796658	1.020646199	8.613052376	0.163898212	0.11809662	0.139128965	0.498402256
10	23350962	rs10764377	C	T	0.605	0.56	0.989	0.993589135	0.47	0.004380144	0.864178344	10640	-0.013672866	0.004797475	1.020013357	8.12257501	0.163898212	0.11809662	0.139128965	0.498402256
10	23351161	rs10764378	G	T	0.607	0.57	0.989	0.993487202	0.6	0.003378633	0.864178344	10640	-0.014062196	0.004796651	1.020625465	8.594685742	0.163898212	0.11809662	0.139128965	0.498402256
10	23351260	rs113296144	G	A	0.604	0.56	0.977	0.98119667	0.52	0.004594862	0.864178344	10640	-0.013597481	0.00479672	1.02000527	8.035783356	0.163898212	0.11809662	0.139128965	0.498402256
10	24553625	rs11013998	G	A	0.118	0.17	0.956	0.965197767	0.85	0.00477838	0.864178344	10640	-0.013534881	0.00479586	1.030619394	7.964816591	0.163898212	0.11809662	0.139128965	0.498402256
10	24554196	rs11597573	C	T	0.116	0.15	0.974	0.981769002	0.85	0.004775607	0.864178344	10640	-0.013536764	0.004796211	1.030647262	7.965867843	0.163898212	0.11809662	0.139128965	0.498402256
10	24558205	rs34138921	A	G	0.116	0.15	0.974	0.980800152	0.85	0.004625767	0.864178344	10640	-0.013585659	0.004796177	1.030762578	8.02363246	0.163898212	0.11809662	0.139128965	0.498402256
10	24558277	rs10443964	T	G	0.116	0.15	0.973	0.980589801	0.85	0.004652814	0.864178344	10640	-0.013576742	0.004796188	1.030747973	8.013065834	0.163898212	0.11809662	0.139128965	0.498402256
10	25014437	rs11014215	G	T	0.005	0.01	0.895	0.91886637	1	0.002351992	0.832814655	10640	0.01466699	0.004820714	1.17096249	9.256765324	0.163898212	0.11809662	0.139128965	0.498402256
10	25138074	rs75004903	A	G	0.008	0	0.98	0.984544477	1	0.00358555	0.832814655	10640	0.013989471	0.004802191	1.116368971	8.486403656	0.163898212	0.11809662	0.139128965	0.498402256
10	25139817	rs77219839	G	A	0.016	0.02	0.996	0.998340285	1	0.004312392	0.832814655	10640	0.013708744	0.004801709	1.08015057	8.15086298	0.163898212	0.11809662	0.139128965	0.498402256
10	25141418	rs78799134	G	A	0.016	0.02	0.996	0.998024606	1	0.004312392	0.832814655	10640	0.013708744	0.004801709	1.08015057	8.15086298	0.163898212	0.11809662	0.139128965	0.498402256
10	26637408	rs10443966	G	A	0.074	0.06	0.99	0.993126512	0.34	0.000705495	0.832814655	10640	-0.016306778	0.00481249	1.045117908	11.48144582	0.163898212	0.11809662	0.139128965	0.498402256
10	26648986	rs72801294	C	T	0.074	0.06	0.997	0.999177096	0.13	0.000889313	0.832814655	10640	-0.016003398	0.004814024	1.044037676	11.05115899	0.163898212	0.11809662	0.139128965	0.498402256
10	26649991	rs72801296	T	C	0.074	0.06	0.997	0.999284653	0.14	0.000890299	0.832814655	10640	-0.016001912	0.004814025	1.04403346	11.04910284	0.163898212	0.11809662	0.139128965	0.498402256
10	26650053	rs72801298	G	A	0.074	0.06	0.997	0.999227967	0.13	0.000889763	0.832814655	10640	-0.01600272	0.004814025	1.044035699	11.05022119	0.163898212	0.11809662	0.139128965	0.498402256
10	26650089	rs11015053	G	T	0.074	0.06	0.997	0.999245133	0.13	0.000889571	0.832814655	10640	-0.016003009	0.004814025	1.044036458	11.05062015	0.163898212	0.11809662	0.139128965	0.498402256
10	26650461	rs11015054	A	C	0.074	0.06	0.997	0.999309844	0.13	0.000889606	0.832814655	10640	-0.016002956	0.004814025	1.044036327	11.05054727	0.163898212	0.11809662	0.139128965	0.498402256
10	26650526	rs11015055	G	A	0.074	0.06	0.997	0.999216486	0.13	0.000889636	0.832814655	10640	-0.016002914	0.004814025	1.044036183	11.05048655	0.163898212	0.11809662	0.139128965	0.498402256
10	26651000	rs17668215	A	G	0.074	0.06	0.997	0.999168038	0.17	0.000889121	0.832814655	10640	-0.016003691	0.004814025	1.044038467	11.0515601	0.163898212	0.11809662	0.139128965	0.498402256
10	26651106	rs17746346	T	A	0.074	0.06	0.997	0.998844015	0.17	0.00088933	0.832814655	10640	-0.016003373	0.004814025	1.044037596	11.05112336	0.163898212	0.11809662	0.139128965	0.498402256
10	26651243	rs56107904	T	A	0.074	0.06	0.997	0.998854059	0.17	0.000889676	0.832814655	10640	-0.016002851	0.004814025	1.044036104	11.0504017	0.163898212	0.11809662	0.139128965	0.498402256
10	26651447	rs56044970	A	G	0.074	0.06	0.99	0.992796045	0.15	0.000910526	0.832814655	10640	-0.015971512	0.00481397	1.043947699	11.00741538	0.163898212	0.11809662	0.139128965	0.498402256
10	26651577	rs12354630	C	T	0.074	0.06	0.997	0.999221282	0.17	0.00088932	0.832814655	10640	-0.01600339	0.004814025	1.044037611	11.05114428	0.163898212	0.11809662	0.139128965	0.498402256
10	26652768	rs58168298	A	G	0.074	0.06	0.997	0.998844235	0.17	0.000962617	0.832814655	10640	-0.015896427	0.004813957	1.043747664	10.90422041	0.163898212	0.11809662	0.139128965	0.498402256
10	26653214	rs57146149	C	T	0.074	0.06	0.997	0.997194574	0.17	0.000962617	0.832814655	10640	-0.015896427	0.004813957	1.043747664	10.90422041	0.163898212	0.11809662	0.139128965	0.498402256
10	26655439	rs17668263	C	A	0.074	0.06	0.997	0.999100223	0.17	0.000962617	0.832814655	10640	-0.015896427	0.004813957	1.043747664	10.90422041	0.163898212	0.11809662	0.139128965	0.498402256
10	26657034	rs2152301	C	T	0.074	0.06	0.997	0.99905526	0.13	0.000962617	0.832814655	10640	-0.015896427	0.004813957	1.043747664	10.90422041	0.163898212	0.11809662	0.139128965	0.498402256
10	26657318	rs2184566	C	A	0.074	0.06	0.997	0.999025059	0.17	0.000962617	0.832814655	10640	-0.015896427	0.004813957	1.043747664	10.90422041	0.163898212	0.11809662	0.139128965	0.498402256
10	26658154	rs11015064	T	A	0.074	0.06	0.996	0.998595118	0.17	0.001142376	0.832814655	10640	-0.015664499	0.004814253	1.04309371	10.58705636	0.163898212	0.11809662	0.139128965	0.498402256
10	26661502	rs72803209	A	G	0.075	0.06	0.996	0.999025984	0.18	0.000952999	0.832814655	10640	-0.015908503	0.004813506	1.043531915	10.92284247	0.163898212	0.11809662	0.139128965	0.498402256
10	26664653	rs72803212	C	T	0.075	0.06	0.996	0.998919875	0.18	0.001017714	0.832814655	10640	-0.015819529	0.004813496	1.043278766	10.8010456	0.163898212	0.11809662	0.139128965	0.498402256
10	26665647	rs11015070	G	A	0.075	0.06	0.996	0.998857933	0.18	0.001017714	0.832814655	10640	-0.015819529	0.004813496	1.043278766	10.8010456	0.163898212	0.11809662	0.139128965	0.498402256
10	26666103	rs11015071	G	C	0.075	0.06	0.996	0.99896056	0.18	0.001017714	0.832814655	10640	-0.015819529	0.004813496	1.043278766	10.8010456	0.163898212	0.11809662	0.139128965	0.498402256
10	26668158	rs11015073	G	A	0.075	0.06	0.996	0.998805792	0.18	0.001017714	0.832814655	10640	-0.015819529	0.004813496	1.043278766	10.8010456	0.163898212	0.11809662	0.139128965	0.498402256
10	26864430	rs12762094	G	C	0.239	0.24	0.992	0.996573972	0.33	0.002374736	0.832814655	10640	0.014589012	0.00479966	1.024372806	9.239126333	0.163898212	0.11809662	0.139128965	0.498402256
10	26864550	rs1831184	G	T	0.239	0.24	0.992	0.996743149	0.33	0.002374736	0.832814655	10640	0.014589012	0.00479966	1.024372806	9.239126333	0.163898212	0.11809662	0.139128965	0.498402256
10	26864609	rs1831183	T	C	0.236	0.24	0.977	0.982564292	0.31	0.002273598	0.832814655	10640	0.01465337	0.00480015	1.024750007	9.318916929	0.163898212	0.11809662	0.139128965	0.498402256
10	26865432	rs12782651	C	T	0.239	0.24	0.992	0.996714209	0.34	0.002412569	0.832814655	10640	0.014566262	0.004799705	1.024333584	9.210161688	0.163898212	0.11809662	0.139128965	0.498402256
10	26865457	rs12782678	C	T	0.239	0.24	0.992	0.99672428	0.34	0.002413073	0.832814655	10640	0.014565957	0.004799704	1.024333069	9.209778844	0.163898212	0.11809662	0.139128965	0.498402256
10	26866420	rs4747570	G	A	0.239	0.24	0.992	0.996774566	0.34	0.002357649	0.832814655	10640	0.014599527	0.004799682	1.024394229	9.252361564	0.163898212	0.11809662	0.139128965	0.498402256
10	26866579	rs4747571	G	T	0.239	0.24	0.992	0.996868675	0.36	0.002358537	0.832814655	10640	0.01459898	0.004799682	1.024392321	9.251671247	0.163898212	0.11809662	0.139128965	0.498402256
10	26868391	rs2026678	A	G	0.232	0.24	0.953	0.958747061	0.018	0.002470468	0.832814655	10640	0.014533539	0.004800257	1.024972526	9.166715203	0.163898212	0.11809662	0.139128965	0.498402256
10	26868641	rs2026677	G	A	0.239	0.24	0.992	0.996993357	0.37	0.002441903	0.832814655	10640	0.014549132	0.004799833	1.024315312	9.18801905	0.163898212	0.11809662	0.139128965	0.498402256
10	26870742	rs12773708	C	T	0.239	0.25	0.992	0.996391662	0.44	0.002572194	0.832814655	10640	0.014473585	0.004799839	1.024193888	9.09282735	0.163898212	0.11809662	0.139128965	0.498402256
10	26875026	rs35368858	G	A	0.241	0.25	0.988	0.993672903	0.44	0.003773208	0.832814655	10640	0.013904654	0.004799401	1.023221687	8.393560122	0.163898212	0.11809662	0.139128965	0.498402256
10	26876769	rs12784646	T	C	0.24	0.25	0.979	0.985620196	0.26	0.004427893	0.832814655	10640	0.013662736	0.004799735	1.022907731	8.102905325	0.163898212	0.11809662	0.139128965	0.498402256
10	27489803	rs4747588	G	A	0.448	0.44	0.993	0.995810863	0.074	0.004901879	0.832814655	10640	0.013501912	0.004798118	1.0195692	7.918605314	0.163898212	0.11809662	0.139128965	0.498402256
10	27753268	rs2505325	C	G	0.345	0.34	0.943	0.959801592	0.43	0.00267158	0.832814655	10640	0.01443198	0.004804405	1.02207329	9.023450462	0.163898212	0.11809662	0.139128965	0.498402256
10	27762873	rs683321	C	T	0.348	0.34	0.988	0.991928177	0.74	0.002433878	0.832814655	10640	0.014566112	0.004803859	1.022001644	9.194049998	0.163898212	0.11809662	0.139128965	0.498402256
10	27767506	rs594953	A	G	0.348	0.34	0.989	0.993046839	0.67	0.002613008	0.832814655	10640	0.01446265	0.00480383	1.021835726	9.064013681	0.163898212	0.11809662	0.139128965	0.498402256
10	27769933	rs671279	C	T	0.347	0.34	0.996	0.998892845	0.53	0.002803993	0.832814655	10640	0.014360056	0.004804069	1.02163503	8.93498432	0.163898212	0.11809662	0.139128965	0.498402256
10	27772869	rs599641	C	T	0.347	0.34	0.996	0.999219441	0.49	0.002703443	0.832814655	10640	0.014413866	0.004804152	1.021717275	9.001762171	0.163898212	0.11809662	0.139128965	0.498402256
10	27773314	rs587093	G	A	0.347	0.34	0.996	0.999194654	0.5	0.002704845	0.832814655	10640	0.01441311	0.004804153	1.021716142	9.000813815	0.163898212	0.11809662	0.139128965	0.498402256
10	27773562	rs1748482	C	T	0.347	0.34	0.996	0.999243346	0.5	0.002705262	0.832814655	10640	0.014412881	0.004804152	1.021715764	9.000532091	0.163898212	0.11809662	0.139128965	0.498402256
10	27773842	rs584807	T	A	0.347	0.34	0.996	0.999311198	0.5	0.00270374	0.832814655	10640	0.014413706	0.004804152	1.021716974	9.001561318	0.163898212	0.11809662	0.139128965	0.498402256
10	27775851	rs2505330	T	C	0.318	0.28	0.896	0.913401656	0.027	0.001274705	0.832814655	10640	0.015481804	0.004804319	1.024766899	10.38435304	0.163898212	0.11809662	0.139128965	0.498402256
10	27780624	rs2477328	C	A	0.342	0.32	0.996	0.999463476	0.62	0.001733114	0.832814655	10640	0.015052147	0.0048039	1.02276591	9.817683281	0.163898212	0.11809662	0.139128965	0.498402256
10	27781438	rs2477330	G	A	0.343	0.32	0.993	0.995729427	0.62	0.001693351	0.832814655	10640	0.015085152	0.004803989	1.022837727	9.860417799	0.163898212	0.11809662	0.139128965	0.498402256
10	27781542	rs2505334	A	G	0.342	0.32	0.997	0.999493062	0.61	0.001732377	0.832814655	10640	0.015052747	0.0048039	1.022766827	9.818466101	0.163898212	0.11809662	0.139128965	0.498402256
10	27782901	rs2477332	C	G	0.342	0.32	0.996	0.999360704	0.64	0.001733123	0.832814655	10640	0.01505214	0.0048039	1.022765954	9.817674063	0.163898212	0.11809662	0.139128965	0.498402256
10	27783076	rs2477333	A	G	0.342	0.32	0.997	0.999451807	0.62	0.001732729	0.832814655	10640	0.015052461	0.0048039	1.022766406	9.818092447	0.163898212	0.11809662	0.139128965	0.498402256
10	27783541	rs2505295	G	T	0.342	0.32	0.997	0.999582029	0.61	0.001732843	0.832814655	10640	0.015052361	0.004803898	1.02276612	9.817971059	0.163898212	0.11809662	0.139128965	0.498402256
10	27788892	rs2477340	A	G	0.342	0.31	0.995	0.997997921	0.68	0.00176508	0.832814655	10640	0.015025762	0.004803716	1.022738166	9.784042896	0.163898212	0.11809662	0.139128965	0.498402256
10	27870208	rs10829281	G	A	0.663	0.65	0.989	0.993581754	0.28	0.002746458	0.832814655	10640	-0.014386778	0.004802832	1.02197031	8.972891	0.163898212	0.11809662	0.139128965	0.498402256
10	28821493	rs28366025	G	T	0.278	0.26	0.95	0.965356453	0.13	0.00380695	0.832814655	10640	-0.013895617	0.004800916	1.022353998	8.377365634	0.163898212	0.11809662	0.139128965	0.498402256
10	29256820	rs11598391	C	T	0.053	0.06	0.995	0.997544944	0.4	0.000932482	0.832814655	10640	-0.01589497	0.004800549	1.051837102	10.96320897	0.163898212	0.11809662	0.139128965	0.498402256
10	29259450	rs17755119	G	A	0.053	0.06	0.995	0.998339092	0.4	0.001109322	0.832814655	10640	-0.015659918	0.004800539	1.051007412	10.64140303	0.163898212	0.11809662	0.139128965	0.498402256
10	29262108	rs76900368	T	A	0.053	0.06	0.995	0.998405344	0.4	0.001109322	0.832814655	10640	-0.015659918	0.004800539	1.051007412	10.64140303	0.163898212	0.11809662	0.139128965	0.498402256
10	29262682	rs11814019	C	T	0.053	0.05	0.988	0.991104651	0.4	0.001138	0.832814655	10640	-0.01562499	0.0048005	1.0509529	10.59415947	0.163898212	0.11809662	0.139128965	0.498402256
10	29263100	rs11814101	C	T	0.053	0.05	0.995	0.997912569	0.4	0.001077571	0.832814655	10640	-0.015699397	0.004800529	1.051204382	10.69517353	0.163898212	0.11809662	0.139128965	0.498402256
10	29263898	rs11594011	G	C	0.053	0.05	0.995	0.997734984	0.4	0.001077571	0.832814655	10640	-0.015699397	0.004800529	1.051204382	10.69517353	0.163898212	0.11809662	0.139128965	0.498402256
10	29263952	rs11596225	T	G	0.053	0.05	0.995	0.997717714	0.4	0.001077571	0.832814655	10640	-0.015699397	0.004800529	1.051204382	10.69517353	0.163898212	0.11809662	0.139128965	0.498402256
10	29265375	rs11593724	T	C	0.053	0.05	0.993	0.996685472	0.4	0.000988521	0.832814655	10640	-0.015816001	0.00480045	1.051629953	10.85498945	0.163898212	0.11809662	0.139128965	0.498402256
10	29277762	rs10826550	G	A	0.106	0.12	0.91	0.930087397	0.12	0.00072412	0.832814655	10640	-0.016240994	0.004803227	1.039196321	11.43296971	0.163898212	0.11809662	0.139128965	0.498402256
10	29280592	rs1248418	T	C	0.761	0.75	0.971	0.979700637	0.25	0.002306473	0.832814655	10640	0.014632722	0.004800171	1.024621482	9.292592313	0.163898212	0.11809662	0.139128965	0.498402256
10	29281883	rs12359599	C	T	0.113	0.12	0.98	0.986348027	0.67	0.000255626	0.832814655	10640	-0.017566789	0.004802567	1.04019528	13.3794385	0.163898212	0.11809662	0.139128965	0.498402256
10	29284317	rs72798918	C	T	0.113	0.12	0.981	0.987682996	0.71	0.000213825	0.832814655	10640	-0.017787265	0.004802985	1.040745856	13.7150007	0.163898212	0.11809662	0.139128965	0.498402256
10	29290958	rs11007352	A	C	0.114	0.12	0.981	0.987132314	0.74	0.000189374	0.832814655	10640	-0.017930071	0.004801718	1.040904414	13.94346744	0.163898212	0.11809662	0.139128965	0.498402256
10	29302720	rs1763384	T	A	0.477	0.46	0.961	0.965401803	0.049	0.004949433	0.832814655	10640	-0.013494862	0.004800914	1.019433479	7.901126826	0.163898212	0.11809662	0.139128965	0.498402256
10	29302946	rs1773877	G	A	0.483	0.48	0.994	0.996416642	0.29	0.004922925	0.832814655	10640	-0.013504179	0.004801276	1.019197316	7.91084847	0.163898212	0.11809662	0.139128965	0.498402256
10	29303105	rs2484507	C	A	0.482	0.48	0.996	0.998564757	0.3	0.00481759	0.832814655	10640	-0.013537197	0.004801145	1.019231018	7.950014052	0.163898212	0.11809662	0.139128965	0.498402256
10	29311209	rs4747635	A	G	0.391	0.37	0.986	0.991010173	0.013	0.003245423	0.832814655	10640	0.014130674	0.004799575	1.02048345	8.668025194	0.163898212	0.11809662	0.139128965	0.498402256
10	29311428	rs1618598	C	A	0.463	0.45	0.975	0.981918106	0.041	0.00046021	0.832814655	10640	-0.016814787	0.004798741	1.024103881	12.27801546	0.163898212	0.11809662	0.139128965	0.498402256
10	29314731	rs35860596	C	T	0.15	0.17	0.956	0.967842528	0.17	0.002649578	0.832814655	10640	-0.014442006	0.004803717	1.029310299	9.038580732	0.163898212	0.11809662	0.139128965	0.498402256
10	29315161	rs12779321	C	A	0.15	0.17	0.939	0.953005412	0.11	0.004452304	0.832814655	10640	-0.013665576	0.00480369	1.027891719	8.092932564	0.163898212	0.11809662	0.139128965	0.498402256
10	29427614	rs7898832	A	G	0.344	0.38	0.976	0.983230534	0.18	0.001063141	0.832814655	10640	-0.015718642	0.004800813	1.023673382	10.72014114	0.163898212	0.11809662	0.139128965	0.498402256
10	29428085	rs7902720	C	T	0.342	0.38	0.978	0.983838241	0.17	0.000927809	0.832814655	10640	-0.015904051	0.004801251	1.023967355	10.97252846	0.163898212	0.11809662	0.139128965	0.498402256
10	29435488	rs557121	C	G	0.645	0.61	0.968	0.976718511	0.026	0.002130846	0.832814655	10640	0.01474886	0.004800881	1.022095706	9.437892304	0.163898212	0.11809662	0.139128965	0.498402256
10	29438786	rs549758	G	A	0.357	0.39	0.954	0.964444122	0.0031	0.002712061	0.832814655	10640	-0.014400606	0.004801285	1.021623883	8.995941154	0.163898212	0.11809662	0.139128965	0.498402256
10	30289122	rs146429018	C	G	0.007	0.01	0.918	0.93013368	0.33	0.003037501	0.90093445	10640	0.014257841	0.004809366	1.13776485	8.788846143	0.163898212	0.11809662	0.139128965	0.498402256
10	30291962	rs148976915	A	G	0.007	0.01	0.963	0.971607366	0.39	0.003354303	0.90093445	10640	0.01411177	0.004809876	1.13109913	8.607858936	0.163898212	0.11809662	0.139128965	0.498402256
10	30300547	rs12259203	C	T	0.013	0.01	0.946	0.962291732	0.69	0.001724788	0.90093445	10640	0.015072639	0.004808269	1.100841917	9.826548124	0.163898212	0.11809662	0.139128965	0.498402256
10	30303175	rs41313818	T	G	0.014	0.01	0.977	0.984154988	1	0.004670154	0.90093445	10640	0.013603903	0.004807806	1.086412175	8.006324367	0.163898212	0.11809662	0.139128965	0.498402256
10	30307549	rs146793563	A	G	0.014	0.01	0.982	0.984765485	1	0.004685472	0.90093445	10640	0.013600562	0.004808408	1.085292861	8.000390387	0.163898212	0.11809662	0.139128965	0.498402256
10	30307666	rs140567348	G	A	0.014	0.01	0.972	0.975064858	1	0.004432878	0.90093445	10640	0.013685582	0.004808367	1.085828226	8.100864225	0.163898212	0.11809662	0.139128965	0.498402256
10	30311170	rs79618599	C	T	0.014	0.01	0.984	0.987213008	1	0.00472145	0.90093445	10640	0.013588729	0.004808391	1.085203393	7.986529939	0.163898212	0.11809662	0.139128965	0.498402256
10	30337272	rs142687462	T	C	0.008	0.01	0.997	0.999715802	1	0.001966671	0.90093445	10640	0.014876321	0.00480503	1.125989746	9.585151105	0.163898212	0.11809662	0.139128965	0.498402256
10	30337278	rs145930330	C	T	0.008	0.01	0.997	0.999685466	1	0.001966671	0.90093445	10640	0.014876321	0.00480503	1.125989746	9.585151105	0.163898212	0.11809662	0.139128965	0.498402256
10	30337306	rs148203144	T	A	0.008	0.01	0.996	0.998475744	1	0.001965864	0.90093445	10640	0.014876907	0.00480503	1.125994662	9.585905898	0.163898212	0.11809662	0.139128965	0.498402256
10	30337681	rs189031568	G	C	0.008	0.01	0.997	0.999333814	1	0.001966671	0.90093445	10640	0.014876321	0.00480503	1.125989746	9.585151105	0.163898212	0.11809662	0.139128965	0.498402256
10	30337935	rs183480360	A	G	0.008	0.01	0.996	0.998359409	1	0.001964562	0.90093445	10640	0.014877836	0.004805025	1.126001537	9.587123358	0.163898212	0.11809662	0.139128965	0.498402256
10	30338030	rs145510046	T	A	0.008	0.01	0.997	0.999580803	1	0.001966671	0.90093445	10640	0.014876321	0.00480503	1.125989746	9.585151105	0.163898212	0.11809662	0.139128965	0.498402256
10	30338326	rs117966055	G	C	0.008	0.01	0.997	0.999605209	1	0.001966671	0.90093445	10640	0.014876321	0.00480503	1.125989746	9.585151105	0.163898212	0.11809662	0.139128965	0.498402256
10	30338805	rs141301297	G	T	0.008	0.01	0.997	0.999559576	1	0.001966671	0.90093445	10640	0.014876321	0.00480503	1.125989746	9.585151105	0.163898212	0.11809662	0.139128965	0.498402256
10	30338911	rs145425569	C	T	0.008	0.01	0.997	0.998762837	1	0.001966168	0.90093445	10640	0.014876685	0.004805029	1.125993074	9.585621285	0.163898212	0.11809662	0.139128965	0.498402256
10	30338973	rs138043883	A	G	0.008	0.01	0.997	0.999020997	1	0.001966671	0.90093445	10640	0.014876321	0.00480503	1.125989746	9.585151105	0.163898212	0.11809662	0.139128965	0.498402256
10	30340321	rs137962204	T	C	0.008	0.01	0.997	0.998730098	1	0.001966671	0.90093445	10640	0.014876321	0.00480503	1.125989746	9.585151105	0.163898212	0.11809662	0.139128965	0.498402256
10	30340446	rs147289666	C	T	0.008	0.01	0.997	0.998468144	1	0.001966671	0.90093445	10640	0.014876321	0.00480503	1.125989746	9.585151105	0.163898212	0.11809662	0.139128965	0.498402256
10	30340585	rs186785643	T	C	0.008	0.01	0.997	0.998283037	1	0.001968111	0.90093445	10640	0.014875282	0.004805031	1.125981258	9.583806492	0.163898212	0.11809662	0.139128965	0.498402256
10	30340954	rs150916572	A	T	0.008	0.01	0.997	0.999196252	1	0.001973263	0.90093445	10640	0.014871554	0.004805031	1.125947036	9.579002527	0.163898212	0.11809662	0.139128965	0.498402256
10	30340986	rs139246873	T	G	0.008	0.01	0.997	0.99955907	1	0.001966671	0.90093445	10640	0.014876321	0.00480503	1.125989746	9.585151105	0.163898212	0.11809662	0.139128965	0.498402256
10	30341259	rs145208271	A	T	0.008	0.01	0.997	0.999579268	1	0.001966671	0.90093445	10640	0.014876321	0.00480503	1.125989746	9.585151105	0.163898212	0.11809662	0.139128965	0.498402256
10	30342569	rs185150739	A	G	0.008	0.01	0.997	0.999345617	1	0.001966671	0.90093445	10640	0.014876321	0.00480503	1.125989746	9.585151105	0.163898212	0.11809662	0.139128965	0.498402256
10	30342939	rs137923436	C	T	0.008	0.01	0.997	0.999158195	1	0.001966671	0.90093445	10640	0.014876321	0.00480503	1.125989746	9.585151105	0.163898212	0.11809662	0.139128965	0.498402256
10	30343261	rs139238125	T	C	0.008	0.01	0.997	0.995350237	1	0.001966671	0.90093445	10640	0.014876321	0.00480503	1.125989746	9.585151105	0.163898212	0.11809662	0.139128965	0.498402256
10	30344043	rs142018436	C	T	0.008	0.01	0.997	0.999312402	1	0.001966671	0.90093445	10640	0.014876321	0.00480503	1.125989746	9.585151105	0.163898212	0.11809662	0.139128965	0.498402256
10	30346852	rs187294080	A	C	0.009	0.01	0.95	0.954444248	1	0.002272783	0.90093445	10640	0.014669682	0.004805324	1.123538544	9.319574648	0.163898212	0.11809662	0.139128965	0.498402256
10	30348686	rs138699262	T	C	0.008	0.01	0.996	0.998289087	1	0.001942551	0.90093445	10640	0.014893879	0.004805019	1.126143992	9.607831349	0.163898212	0.11809662	0.139128965	0.498402256
10	30349598	rs138292131	C	T	0.008	0.01	0.997	0.999276756	1	0.001967262	0.90093445	10640	0.014875891	0.004805029	1.125986606	9.584599368	0.163898212	0.11809662	0.139128965	0.498402256
10	30349654	rs146167412	G	C	0.008	0.01	0.997	0.999733431	1	0.001966671	0.90093445	10640	0.014876321	0.00480503	1.125989746	9.585151105	0.163898212	0.11809662	0.139128965	0.498402256
10	30350095	rs140020309	G	T	0.008	0.01	0.997	0.999072297	1	0.001961306	0.90093445	10640	0.014880223	0.004805032	1.126019569	9.590171343	0.163898212	0.11809662	0.139128965	0.498402256
10	30350099	rs184721946	G	A	0.008	0.01	0.997	0.999261799	1	0.001965466	0.90093445	10640	0.0148772	0.004805031	1.125997715	9.586277422	0.163898212	0.11809662	0.139128965	0.498402256
10	30351013	rs147651271	G	A	0.008	0.01	0.997	0.999361445	1	0.001966671	0.90093445	10640	0.014876321	0.00480503	1.125989746	9.585151105	0.163898212	0.11809662	0.139128965	0.498402256
10	30351062	rs142282779	T	G	0.008	0.01	0.997	0.999448298	1	0.001966671	0.90093445	10640	0.014876321	0.00480503	1.125989746	9.585151105	0.163898212	0.11809662	0.139128965	0.498402256
10	30351606	rs148846873	C	T	0.008	0.01	0.996	0.998416483	1	0.001974374	0.90093445	10640	0.014870773	0.004805038	1.125937821	9.577968112	0.163898212	0.11809662	0.139128965	0.498402256
10	30355018	rs140143879	C	T	0.008	0.01	0.997	0.999646164	1	0.001966671	0.90093445	10640	0.014876321	0.00480503	1.125989746	9.585151105	0.163898212	0.11809662	0.139128965	0.498402256
10	30355283	rs78617588	T	A	0.008	0.01	0.997	0.999306314	1	0.001964334	0.90093445	10640	0.014878007	0.004805026	1.126005434	9.587336845	0.163898212	0.11809662	0.139128965	0.498402256
10	30356743	rs115402955	G	A	0.008	0.01	0.997	0.999355895	1	0.001954498	0.90093445	10640	0.014885141	0.004805019	1.126040763	9.59656241	0.163898212	0.11809662	0.139128965	0.498402256
10	30357521	rs148085894	A	G	0.008	0.01	0.997	0.999266981	1	0.001966671	0.90093445	10640	0.014876321	0.00480503	1.125989746	9.585151105	0.163898212	0.11809662	0.139128965	0.498402256
10	30358274	rs190223853	C	A	0.008	0.01	0.996	0.997353592	1	0.001968144	0.90093445	10640	0.014875239	0.004805025	1.125981307	9.583775772	0.163898212	0.11809662	0.139128965	0.498402256
10	30359315	rs7068217	G	A	0.008	0.01	0.996	0.997954571	1	0.001867413	0.90093445	10640	0.014949978	0.004805016	1.126648199	9.680358109	0.163898212	0.11809662	0.139128965	0.498402256
10	30360476	rs187032035	G	A	0.008	0.01	0.997	0.998742793	1	0.001966671	0.90093445	10640	0.014876321	0.00480503	1.125989746	9.585151105	0.163898212	0.11809662	0.139128965	0.498402256
10	30362269	rs7100168	T	C	0.008	0.01	0.997	0.999062513	1	0.001966367	0.90093445	10640	0.014876552	0.004805033	1.125991996	9.585436015	0.163898212	0.11809662	0.139128965	0.498402256
10	30370689	rs7099236	C	G	0.008	0.01	0.997	0.999157515	1	0.001966671	0.90093445	10640	0.014876321	0.00480503	1.125989746	9.585151105	0.163898212	0.11809662	0.139128965	0.498402256
10	30370760	rs147662093	G	C	0.008	0.01	0.993	0.995769367	1	0.001605496	0.90093445	10640	0.01516223	0.004804684	1.128163486	9.958560748	0.163898212	0.11809662	0.139128965	0.498402256
10	30371905	rs149447567	T	G	0.008	0.01	0.997	0.998715556	1	0.001966671	0.90093445	10640	0.014876321	0.00480503	1.125989746	9.585151105	0.163898212	0.11809662	0.139128965	0.498402256
10	30372247	rs114621847	C	T	0.008	0.01	0.997	0.998731406	1	0.00197411	0.90093445	10640	0.014870966	0.004805039	1.125941241	9.578213174	0.163898212	0.11809662	0.139128965	0.498402256
10	30372683	rs77471080	G	A	0.008	0.01	0.997	0.999358699	1	0.001966671	0.90093445	10640	0.014876321	0.00480503	1.125989746	9.585151105	0.163898212	0.11809662	0.139128965	0.498402256
10	30373439	rs116980082	T	C	0.008	0.01	0.997	0.99945317	1	0.001966671	0.90093445	10640	0.014876321	0.00480503	1.125989746	9.585151105	0.163898212	0.11809662	0.139128965	0.498402256
10	30375218	rs182661562	A	G	0.008	0.01	0.983	0.987420896	1	0.002124681	0.90093445	10640	0.014767185	0.004805492	1.12316424	9.443211426	0.163898212	0.11809662	0.139128965	0.498402256
10	30379793	rs140080453	G	A	0.008	0.01	0.997	0.996900124	1	0.001966671	0.90093445	10640	0.014876321	0.00480503	1.125989746	9.585151105	0.163898212	0.11809662	0.139128965	0.498402256
10	30384581	rs7894970	A	T	0.008	0.01	0.976	0.98183836	1	0.002500354	0.90093445	10640	0.01452538	0.004803336	1.122527314	9.144692161	0.163898212	0.11809662	0.139128965	0.498402256
10	30393099	rs142046902	G	A	0.01	0.01	0.959	0.966786965	0.63	0.001263869	0.90093445	10640	0.015470468	0.004797158	1.119894128	10.4001317	0.163898212	0.11809662	0.139128965	0.498402256
10	30397098	rs184866508	G	A	0.008	0.01	0.987	0.991739907	1	0.002336618	0.90093445	10640	0.014626225	0.004804197	1.128447966	9.268786462	0.163898212	0.11809662	0.139128965	0.498402256
10	30397999	rs185349885	A	G	0.008	0.01	0.988	0.992155021	1	0.002095049	0.90093445	10640	0.014782577	0.004803947	1.129878291	9.468995336	0.163898212	0.11809662	0.139128965	0.498402256
10	30406318	rs7921699	C	T	0.008	0.01	0.993	0.99614598	1	0.002099103	0.90093445	10640	0.014778262	0.004803445	1.127179497	9.465445992	0.163898212	0.11809662	0.139128965	0.498402256
10	30409025	rs77757569	T	C	0.008	0.01	0.996	0.997976013	1	0.00349152	0.90093445	10640	0.014032316	0.004803222	1.119703434	8.534800809	0.163898212	0.11809662	0.139128965	0.498402256
10	30410738	rs12240573	G	T	0.008	0.01	0.995	0.997437253	1	0.002679577	0.90093445	10640	0.014421395	0.004802336	1.123617617	9.017983076	0.163898212	0.11809662	0.139128965	0.498402256
10	30410989	rs12240650	C	G	0.008	0.01	0.996	0.99811335	1	0.002677301	0.90093445	10640	0.014422636	0.004802336	1.123628319	9.019537562	0.163898212	0.11809662	0.139128965	0.498402256
10	30412970	rs117637313	C	T	0.008	0.01	0.994	0.996247499	1	0.003196295	0.90093445	10640	0.014161452	0.004802328	1.121643146	8.695847732	0.163898212	0.11809662	0.139128965	0.498402256
10	30413831	rs144786026	T	C	0.008	0.01	0.996	0.998462357	1	0.003194729	0.90093445	10640	0.01416219	0.004802331	1.121649905	8.696742088	0.163898212	0.11809662	0.139128965	0.498402256
10	30413991	rs150287818	T	G	0.008	0.01	0.968	0.972597208	1	0.003098576	0.90093445	10640	0.014207181	0.004802216	1.121917659	8.752504923	0.163898212	0.11809662	0.139128965	0.498402256
10	30415632	rs114177643	A	G	0.008	0.01	0.961	0.970047158	1	0.004350193	0.90093445	10640	0.013697991	0.004802611	1.11801771	8.135024728	0.163898212	0.11809662	0.139128965	0.498402256
10	30418166	rs141246594	C	T	0.008	0.01	0.971	0.97781752	1	0.004472335	0.90093445	10640	0.013654904	0.004802355	1.117905568	8.084791105	0.163898212	0.11809662	0.139128965	0.498402256
10	31109836	rs12762045	A	T	0.129	0.15	0.972	0.980575261	0.4	0.00292765	0.90093445	10640	0.014329142	0.004815024	1.030752137	8.856118405	0.163898212	0.11809662	0.139128965	0.498402256
10	32045932	rs2808067	T	C	0.936	0.95	0.924	0.941674296	0.44	0.002374366	0.90093445	10640	0.014596064	0.004801905	1.044673935	9.239411323	0.163898212	0.11809662	0.139128965	0.498402256
10	32046500	rs2797136	T	C	0.936	0.95	0.924	0.941433437	0.44	0.002379938	0.90093445	10640	0.014592642	0.004801896	1.044663329	9.235115784	0.163898212	0.11809662	0.139128965	0.498402256
10	32046865	rs2797135	G	C	0.936	0.95	0.924	0.941639445	0.44	0.002370285	0.90093445	10640	0.014598531	0.004801898	1.04468096	9.242564325	0.163898212	0.11809662	0.139128965	0.498402256
10	33909902	rs16934693	A	T	0.249	0.27	0.955	0.963176051	0.12	0.003380944	0.90093445	10640	-0.014080731	0.004803322	1.02354395	8.593439525	0.163898212	0.11809662	0.139128965	0.498402256
10	33910313	rs16934697	A	G	0.253	0.27	0.976	0.982655014	0.65	0.003749865	0.90093445	10640	-0.013924804	0.004803127	1.022959392	8.404849851	0.163898212	0.11809662	0.139128965	0.498402256
10	33911780	rs6481863	A	G	0.266	0.27	0.99	0.995171671	0.5	0.002939652	0.90093445	10640	-0.01428891	0.004803532	1.023034058	8.848645097	0.163898212	0.11809662	0.139128965	0.498402256
10	33912353	rs77905483	G	A	0.25	0.26	0.991	0.99574387	0.67	0.003572089	0.90093445	10640	-0.01399679	0.004802766	1.023031163	8.493252264	0.163898212	0.11809662	0.139128965	0.498402256
10	33912938	rs7916174	T	C	0.25	0.26	0.991	0.99572985	0.66	0.003572274	0.90093445	10640	-0.013996711	0.004802766	1.023031041	8.493158208	0.163898212	0.11809662	0.139128965	0.498402256
10	33913412	rs7900449	G	T	0.25	0.26	0.991	0.995855532	0.69	0.003570764	0.90093445	10640	-0.013997348	0.004802766	1.023031861	8.49392805	0.163898212	0.11809662	0.139128965	0.498402256
10	33913770	rs11594392	A	G	0.25	0.26	0.991	0.99579271	0.67	0.003570764	0.90093445	10640	-0.013997348	0.004802766	1.023031861	8.49392805	0.163898212	0.11809662	0.139128965	0.498402256
10	33914159	rs16934704	T	C	0.25	0.26	0.991	0.995712711	0.66	0.003570764	0.90093445	10640	-0.013997348	0.004802766	1.023031861	8.49392805	0.163898212	0.11809662	0.139128965	0.498402256
10	33915032	rs16934705	G	C	0.251	0.26	0.989	0.994136156	0.75	0.00415949	0.90093445	10640	-0.013765345	0.004802266	1.022656616	8.21640185	0.163898212	0.11809662	0.139128965	0.498402256
10	33916106	rs16934707	G	A	0.25	0.26	0.984	0.989250624	0.67	0.00454884	0.90093445	10640	-0.013628939	0.004802367	1.022519296	8.054033193	0.163898212	0.11809662	0.139128965	0.498402256
10	33917458	rs11009478	T	C	0.251	0.26	0.992	0.996771189	0.84	0.004001144	0.90093445	10640	-0.01382512	0.004802557	1.022738858	8.286910956	0.163898212	0.11809662	0.139128965	0.498402256
10	33917752	rs7914552	T	C	0.251	0.26	0.992	0.996609894	0.79	0.00400056	0.90093445	10640	-0.013825339	0.004802557	1.022739272	8.287176585	0.163898212	0.11809662	0.139128965	0.498402256
10	33917989	rs74793181	G	A	0.251	0.26	0.992	0.996717082	0.82	0.004001534	0.90093445	10640	-0.013824973	0.004802558	1.022738586	8.286733837	0.163898212	0.11809662	0.139128965	0.498402256
10	33918423	rs7915520	T	G	0.266	0.27	0.991	0.996195629	0.63	0.003432278	0.90093445	10640	-0.014058385	0.00480338	1.022652422	8.56597823	0.163898212	0.11809662	0.139128965	0.498402256
10	33919875	rs1902406	T	G	0.266	0.27	0.991	0.996081591	0.65	0.003416603	0.90093445	10640	-0.014065206	0.004803372	1.022666126	8.574319417	0.163898212	0.11809662	0.139128965	0.498402256
10	33920368	rs74130230	G	C	0.251	0.26	0.992	0.996539702	0.86	0.003981247	0.90093445	10640	-0.013832644	0.004802547	1.022754279	8.295971029	0.163898212	0.11809662	0.139128965	0.498402256
10	33921708	rs4550167	G	A	0.264	0.28	0.975	0.98304091	0.26	0.004080457	0.90093445	10640	-0.013802308	0.004804984	1.022453357	8.251246081	0.163898212	0.11809662	0.139128965	0.498402256
10	33922146	rs11009481	C	G	0.246	0.26	0.971	0.979948556	0.24	0.004224393	0.90093445	10640	-0.013747362	0.004804219	1.022933667	8.188287505	0.163898212	0.11809662	0.139128965	0.498402256
10	33922916	rs11009486	C	T	0.244	0.26	0.962	0.971826641	0.09	0.003986736	0.90093445	10640	-0.013836089	0.004804468	1.02323229	8.293467061	0.163898212	0.11809662	0.139128965	0.498402256
10	34003178	rs11009501	G	A	0.067	0.05	0.949	0.961636889	0.42	0.001406276	0.90093445	10640	0.015352228	0.004806282	1.045032472	10.20291615	0.163898212	0.11809662	0.139128965	0.498402256
10	34012758	rs11009502	A	G	0.066	0.05	0.921	0.939411939	0.8	0.002237741	0.90093445	10640	0.014694829	0.004806218	1.043816161	9.348073979	0.163898212	0.11809662	0.139128965	0.498402256
10	34039348	rs1537207	C	T	0.873	0.9	0.979	0.986252972	0.44	0.000264649	0.90093445	10640	-0.017538081	0.004806432	1.038217892	13.31430633	0.163898212	0.11809662	0.139128965	0.498402256
10	34045964	rs6481868	C	G	0.126	0.1	0.984	0.989669747	0.58	0.000444836	0.90093445	10640	0.016880609	0.004805118	1.036796784	12.34150647	0.163898212	0.11809662	0.139128965	0.498402256
10	34062412	rs12763212	A	T	0.128	0.11	0.984	0.989396336	0.9	0.000977018	0.90093445	10640	0.015857096	0.004808121	1.034209467	10.87668718	0.163898212	0.11809662	0.139128965	0.498402256
10	36176901	rs10827561	C	T	0.174	0.19	0.982	0.988920831	0.87	0.003968884	0.506397765	10640	-0.013837975	0.004802761	1.02626308	8.301623961	0.163898212	0.11809662	0.139128965	0.498402256
10	36177055	rs12570791	C	T	0.174	0.19	0.982	0.988884369	0.82	0.003968157	0.506397765	10640	-0.013838254	0.004802762	1.026263594	8.30195696	0.163898212	0.11809662	0.139128965	0.498402256
10	36178674	rs58728899	A	G	0.033	0.02	0.987	0.9914846	0.56	0.004536664	0.506397765	10640	-0.013633502	0.004802526	1.055699673	8.058892717	0.163898212	0.11809662	0.139128965	0.498402256
10	36180631	rs2804813	A	G	0.832	0.82	0.988	0.992687512	0.74	0.004861331	0.506397765	10640	0.013533423	0.004804755	1.025943254	7.933645687	0.163898212	0.11809662	0.139128965	0.498402256
10	36180896	rs2804812	A	G	0.824	0.81	0.989	0.993840507	1	0.002975054	0.506397765	10640	0.014270352	0.004803232	1.026927111	8.826779099	0.163898212	0.11809662	0.139128965	0.498402256
10	36182103	rs2997828	G	A	0.823	0.81	0.993	0.996252314	0.92	0.003902411	0.506397765	10640	0.013864971	0.004803257	1.026063289	8.332328098	0.163898212	0.11809662	0.139128965	0.498402256
10	36183465	rs2209689	G	A	0.823	0.81	0.993	0.99712825	0.95	0.004110175	0.506397765	10640	0.013786031	0.004803156	1.0259086	8.238063647	0.163898212	0.11809662	0.139128965	0.498402256
10	36183598	rs2384462	G	T	0.823	0.81	0.993	0.997195036	0.97	0.004110156	0.506397765	10640	0.013786039	0.004803156	1.025908602	8.238072382	0.163898212	0.11809662	0.139128965	0.498402256
10	36183758	rs2478588	C	T	0.823	0.81	0.993	0.99714045	0.95	0.004109717	0.506397765	10640	0.0137862	0.004803156	1.025908916	8.238266287	0.163898212	0.11809662	0.139128965	0.498402256
10	36185799	rs2767067	C	T	0.822	0.81	0.993	0.997236499	1	0.004306088	0.506397765	10640	0.013714638	0.004802992	1.025738669	8.153517796	0.163898212	0.11809662	0.139128965	0.498402256
10	36186557	rs1108187	G	A	0.822	0.81	0.994	0.99748284	1	0.004306434	0.506397765	10640	0.013714518	0.004802993	1.025738123	8.153371928	0.163898212	0.11809662	0.139128965	0.498402256
10	36187340	rs112352296	G	C	0.041	0.03	0.993	0.995768932	0.24	0.004010999	0.506397765	10640	-0.013812671	0.004799528	1.050999879	8.282440618	0.163898212	0.11809662	0.139128965	0.498402256
10	36187424	rs111235793	C	T	0.041	0.03	0.992	0.99516749	0.24	0.00367407	0.506397765	10640	-0.013944718	0.004799399	1.051525692	8.44200771	0.163898212	0.11809662	0.139128965	0.498402256
10	36188074	rs2767068	C	G	0.823	0.81	0.994	0.997377481	1	0.004114248	0.506397765	10640	0.01378404	0.004802987	1.025872873	8.236264892	0.163898212	0.11809662	0.139128965	0.498402256
10	36190019	rs697807	G	A	0.29	0.3	0.97	0.980009115	0.68	0.002260947	0.506397765	10640	-0.014671652	0.004803502	1.02322228	9.329150538	0.163898212	0.11809662	0.139128965	0.498402256
10	36190616	rs2804808	C	A	0.71	0.7	0.97	0.980102837	0.7	0.002260947	0.506397765	10640	0.014671652	0.004803502	1.02322228	9.329150538	0.163898212	0.11809662	0.139128965	0.498402256
10	36190906	rs2804807	C	T	0.71	0.7	0.97	0.979942804	0.69	0.002260947	0.506397765	10640	0.014671652	0.004803502	1.02322228	9.329150538	0.163898212	0.11809662	0.139128965	0.498402256
10	36192107	rs2767069	C	T	0.71	0.7	0.97	0.980039763	0.68	0.002260947	0.506397765	10640	0.014671652	0.004803502	1.02322228	9.329150538	0.163898212	0.11809662	0.139128965	0.498402256
10	36195566	rs2804806	G	A	0.71	0.71	0.962	0.97247052	0.46	0.002604507	0.506397765	10640	0.014467686	0.004803922	1.022967292	9.069977206	0.163898212	0.11809662	0.139128965	0.498402256
10	36196673	rs1831044	C	T	0.71	0.71	0.959	0.969691413	0.4	0.002742994	0.506397765	10640	0.014391534	0.004803801	1.022884873	8.975198939	0.163898212	0.11809662	0.139128965	0.498402256
10	37817031	rs11011234	A	G	0.05	0.05	0.99	0.9940833	0.84	0.00290526	0.506397765	10640	-0.014300048	0.004801447	1.047509554	8.870144203	0.163898212	0.11809662	0.139128965	0.498402256
10	37817198	rs11597889	C	T	0.05	0.05	0.99	0.993934512	0.84	0.004946399	0.506397765	10640	-0.013496596	0.004801194	1.044690521	7.90223693	0.163898212	0.11809662	0.139128965	0.498402256
10	37915313	rs142807560	T	C	0.049	0.05	0.982	0.984284108	0.61	0.003525225	0.506397765	10640	-0.014019315	0.004803699	1.047204105	8.51730227	0.163898212	0.11809662	0.139128965	0.498402256
10	37919795	rs139839102	C	T	0.047	0.04	0.983	0.987845148	0.39	0.004903575	0.506397765	10640	-0.013514116	0.004802645	1.046398601	7.917978855	0.163898212	0.11809662	0.139128965	0.498402256
10	37920697	rs147904260	G	C	0.047	0.04	0.983	0.988154295	0.4	0.004903575	0.506397765	10640	-0.013514116	0.004802645	1.046398601	7.917978855	0.163898212	0.11809662	0.139128965	0.498402256
10	37927314	rs147995368	C	T	0.047	0.05	0.995	0.99802308	0.68	0.004220581	0.506397765	10640	-0.013744203	0.004802635	1.046604176	8.189926458	0.163898212	0.11809662	0.139128965	0.498402256
10	37945115	rs146098044	C	T	0.047	0.05	0.997	0.999096409	0.84	0.004593389	0.506397765	10640	-0.013614855	0.004802675	1.046215353	8.036364469	0.163898212	0.11809662	0.139128965	0.498402256
10	37948336	rs116235468	C	T	0.047	0.05	0.997	0.999109627	0.84	0.00375894	0.506397765	10640	-0.013918965	0.00480237	1.047273028	8.400452374	0.163898212	0.11809662	0.139128965	0.498402256
10	37964999	rs76297489	G	A	0.048	0.05	0.978	0.9811511	0.84	0.004262812	0.506397765	10640	-0.013728276	0.004802372	1.04660943	8.171851761	0.163898212	0.11809662	0.139128965	0.498402256
10	37973309	rs77039180	G	A	0.049	0.05	0.988	0.993224614	0.84	0.003041346	0.506397765	10640	-0.014232564	0.004801471	1.047808753	8.786536341	0.163898212	0.11809662	0.139128965	0.498402256
10	37983530	rs148877762	G	A	0.047	0.05	0.997	0.999407822	0.68	0.004847997	0.506397765	10640	-0.0135311	0.004802425	1.045898338	7.938619549	0.163898212	0.11809662	0.139128965	0.498402256
10	37983862	rs141084378	G	T	0.047	0.05	0.997	0.999064929	0.68	0.004847997	0.506397765	10640	-0.0135311	0.004802425	1.045898338	7.938619549	0.163898212	0.11809662	0.139128965	0.498402256
10	37988042	rs74894354	A	T	0.048	0.05	0.993	0.996410746	0.68	0.00402038	0.506397765	10640	-0.013816874	0.004802219	1.046836695	8.278195291	0.163898212	0.11809662	0.139128965	0.498402256
10	37988857	rs144360594	G	A	0.048	0.05	0.993	0.996421313	0.68	0.004423784	0.506397765	10640	-0.0136709	0.004802104	1.04635636	8.104589535	0.163898212	0.11809662	0.139128965	0.498402256
10	37989423	rs79240421	C	G	0.048	0.05	0.993	0.996966002	0.68	0.004037608	0.506397765	10640	-0.013810281	0.004802182	1.04679005	8.270425761	0.163898212	0.11809662	0.139128965	0.498402256
10	37997289	rs117844470	T	C	0.048	0.05	0.993	0.997074623	0.68	0.004154713	0.506397765	10640	-0.013766967	0.004802223	1.046660838	8.218488489	0.163898212	0.11809662	0.139128965	0.498402256
10	38035337	rs117476632	G	T	0.047	0.05	0.997	0.999734596	0.68	0.004602848	0.506397765	10640	-0.013613147	0.004803187	1.046328708	8.03263558	0.163898212	0.11809662	0.139128965	0.498402256
10	38041204	rs78237067	T	G	0.048	0.05	0.985	0.987958214	0.61	0.004497226	0.506397765	10640	-0.013649016	0.004803275	1.046463022	8.07472555	0.163898212	0.11809662	0.139128965	0.498402256
10	38047035	rs116678906	C	T	0.047	0.05	0.997	0.999784963	0.68	0.004602848	0.506397765	10640	-0.013613147	0.004803187	1.046328708	8.03263558	0.163898212	0.11809662	0.139128965	0.498402256
10	38052190	rs117771731	G	A	0.047	0.05	0.997	0.999590499	0.68	0.004602848	0.506397765	10640	-0.013613147	0.004803187	1.046328708	8.03263558	0.163898212	0.11809662	0.139128965	0.498402256
10	38052742	rs143016023	A	G	0.047	0.05	0.997	0.999590806	0.61	0.004602848	0.506397765	10640	-0.013613147	0.004803187	1.046328708	8.03263558	0.163898212	0.11809662	0.139128965	0.498402256
10	38054921	rs144045422	C	T	0.047	0.05	0.996	0.998948599	0.68	0.004484717	0.506397765	10640	-0.013652933	0.004803151	1.046463466	8.079776827	0.163898212	0.11809662	0.139128965	0.498402256
10	38057583	rs140006972	G	C	0.043	0.04	0.918	0.929533085	0.33	0.004683022	0.506397765	10640	-0.013587839	0.004803625	1.049856981	8.001338092	0.163898212	0.11809662	0.139128965	0.498402256
10	38064361	rs117280019	C	T	0.047	0.05	0.997	0.99906437	0.61	0.004583714	0.506397765	10640	-0.013619559	0.004803192	1.046350691	8.040186989	0.163898212	0.11809662	0.139128965	0.498402256
10	38079092	rs144812953	G	A	0.047	0.05	0.997	0.998647672	0.61	0.004583714	0.506397765	10640	-0.013619559	0.004803192	1.046350691	8.040186989	0.163898212	0.11809662	0.139128965	0.498402256
10	38091593	rs117387333	C	T	0.047	0.05	0.996	0.998463857	0.61	0.004849063	0.506397765	10640	-0.013533716	0.004803474	1.046065827	7.938221257	0.163898212	0.11809662	0.139128965	0.498402256
10	38105406	rs76874781	C	G	0.047	0.05	0.996	0.99850387	0.6	0.003975783	0.506397765	10640	-0.013836518	0.004803169	1.047166002	8.298467205	0.163898212	0.11809662	0.139128965	0.498402256
10	38111112	rs114393924	C	A	0.047	0.05	0.996	0.997955084	0.6	0.004099751	0.506397765	10640	-0.013789755	0.004803109	1.047002335	8.24267655	0.163898212	0.11809662	0.139128965	0.498402256
10	38124261	rs7917989	G	A	0.047	0.05	0.996	0.99829085	0.61	0.004397037	0.506397765	10640	-0.01368381	0.00480338	1.046626656	8.115591343	0.163898212	0.11809662	0.139128965	0.498402256
10	38129750	rs116458813	A	C	0.047	0.05	0.997	0.999049104	0.6	0.004408593	0.506397765	10640	-0.013679789	0.004803378	1.04661235	8.110829541	0.163898212	0.11809662	0.139128965	0.498402256
10	38136034	rs12098614	T	A	0.047	0.05	0.997	0.998681387	0.6	0.00442703	0.506397765	10640	-0.013672605	0.004803098	1.046614684	8.103259015	0.163898212	0.11809662	0.139128965	0.498402256
10	38138912	rs139210440	T	C	0.047	0.05	0.997	0.998799091	0.6	0.004392777	0.506397765	10640	-0.013684475	0.004803093	1.046657248	8.117350017	0.163898212	0.11809662	0.139128965	0.498402256
10	38139905	rs118188510	T	C	0.047	0.05	0.997	0.998696516	0.6	0.004463399	0.506397765	10640	-0.01366011	0.004803108	1.046572144	8.088418319	0.163898212	0.11809662	0.139128965	0.498402256
10	38147104	rs74379560	G	A	0.047	0.05	0.997	0.999744583	0.6	0.003898188	0.506397765	10640	-0.013865618	0.004802913	1.047309763	8.334296439	0.163898212	0.11809662	0.139128965	0.498402256
10	38148575	rs138819720	G	A	0.047	0.05	0.997	0.999790337	0.6	0.00390818	0.506397765	10640	-0.013861725	0.004802906	1.047296325	8.329642327	0.163898212	0.11809662	0.139128965	0.498402256
10	38149771	rs116627362	G	A	0.047	0.05	0.997	0.99962126	0.6	0.003892547	0.506397765	10640	-0.013867804	0.004802912	1.047317518	8.336929575	0.163898212	0.11809662	0.139128965	0.498402256
10	38151710	rs145078218	G	A	0.047	0.05	0.997	0.999538283	0.6	0.00389146	0.506397765	10640	-0.013868218	0.004802909	1.047319051	8.337437201	0.163898212	0.11809662	0.139128965	0.498402256
10	38152224	rs117792925	C	A	0.047	0.05	0.997	0.999657567	0.6	0.003948823	0.506397765	10640	-0.013846008	0.004802886	1.047241083	8.310834618	0.163898212	0.11809662	0.139128965	0.498402256
10	38153950	rs145403651	C	T	0.047	0.05	0.997	0.999066963	0.6	0.003900926	0.506397765	10640	-0.01386456	0.004802915	1.047306396	8.333020143	0.163898212	0.11809662	0.139128965	0.498402256
10	38168711	rs139963296	G	A	0.047	0.05	0.997	0.999364094	0.47	0.003930876	0.506397765	10640	-0.013852206	0.004802644	1.047171687	8.319115204	0.163898212	0.11809662	0.139128965	0.498402256
10	38170133	rs144017265	C	T	0.047	0.05	0.997	0.997966666	0.47	0.003932948	0.506397765	10640	-0.013851409	0.004802644	1.047170235	8.318157516	0.163898212	0.11809662	0.139128965	0.498402256
10	38177113	rs78245233	G	A	0.047	0.05	0.997	0.999000056	0.47	0.00392532	0.506397765	10640	-0.01385434	0.004802642	1.047179785	8.321686533	0.163898212	0.11809662	0.139128965	0.498402256
10	38178352	rs143686784	A	G	0.047	0.05	0.997	0.998852415	0.47	0.00393596	0.506397765	10640	-0.013850257	0.004802646	1.047166015	8.316765452	0.163898212	0.11809662	0.139128965	0.498402256
10	38179407	rs180674701	G	A	0.047	0.05	0.997	0.999178708	0.47	0.003922308	0.506397765	10640	-0.013855511	0.004802645	1.047184121	8.323082161	0.163898212	0.11809662	0.139128965	0.498402256
10	38180213	rs117847779	C	T	0.047	0.05	0.997	0.999282734	0.47	0.003923782	0.506397765	10640	-0.01385494	0.004802644	1.047181842	8.322398799	0.163898212	0.11809662	0.139128965	0.498402256
10	38180529	rs117952734	G	A	0.047	0.05	0.997	0.999188264	0.47	0.003928632	0.506397765	10640	-0.013853072	0.004802644	1.0471752	8.320153521	0.163898212	0.11809662	0.139128965	0.498402256
10	38180692	rs141042758	A	C	0.047	0.05	0.997	0.999430818	0.47	0.003922227	0.506397765	10640	-0.013855545	0.004802646	1.047183513	8.323119577	0.163898212	0.11809662	0.139128965	0.498402256
10	38182412	rs143163505	C	G	0.047	0.05	0.997	0.999237975	0.47	0.00393064	0.506397765	10640	-0.013852297	0.004802644	1.047172007	8.319224406	0.163898212	0.11809662	0.139128965	0.498402256
10	38194629	rs145320274	C	T	0.047	0.05	0.997	0.998843821	0.47	0.003930915	0.506397765	10640	-0.013852191	0.004802644	1.047171622	8.319097026	0.163898212	0.11809662	0.139128965	0.498402256
10	38201720	rs76316431	T	C	0.043	0.05	0.919	0.939537907	0.52	0.002469593	0.506397765	10640	-0.01454382	0.004803483	1.053217325	9.167364491	0.163898212	0.11809662	0.139128965	0.498402256
10	38211404	rs117989575	T	A	0.047	0.05	0.997	0.999795129	0.47	0.003930915	0.506397765	10640	-0.013852191	0.004802644	1.047171622	8.319097026	0.163898212	0.11809662	0.139128965	0.498402256
10	38211908	rs149219188	G	A	0.047	0.05	0.997	0.999493678	0.47	0.003930915	0.506397765	10640	-0.013852191	0.004802644	1.047171622	8.319097026	0.163898212	0.11809662	0.139128965	0.498402256
10	38212558	rs147069999	G	C	0.047	0.05	0.997	0.999867829	0.47	0.003930915	0.506397765	10640	-0.013852191	0.004802644	1.047171622	8.319097026	0.163898212	0.11809662	0.139128965	0.498402256
10	38213650	rs117850062	G	T	0.047	0.05	0.997	0.999862873	0.47	0.003930915	0.506397765	10640	-0.013852191	0.004802644	1.047171622	8.319097026	0.163898212	0.11809662	0.139128965	0.498402256
10	38215111	rs118160580	G	A	0.047	0.05	0.997	0.999780818	0.47	0.003930915	0.506397765	10640	-0.013852191	0.004802644	1.047171622	8.319097026	0.163898212	0.11809662	0.139128965	0.498402256
10	38215786	rs150933745	C	T	0.047	0.05	0.997	0.999664878	0.47	0.003930915	0.506397765	10640	-0.013852191	0.004802644	1.047171622	8.319097026	0.163898212	0.11809662	0.139128965	0.498402256
10	38216103	rs116951193	T	C	0.047	0.05	0.997	0.999723339	0.47	0.003930915	0.506397765	10640	-0.013852191	0.004802644	1.047171622	8.319097026	0.163898212	0.11809662	0.139128965	0.498402256
10	38219905	rs117860242	C	T	0.047	0.05	0.997	0.999827393	0.47	0.003930915	0.506397765	10640	-0.013852191	0.004802644	1.047171622	8.319097026	0.163898212	0.11809662	0.139128965	0.498402256
10	38222692	rs141723796	C	G	0.047	0.05	0.997	0.999731518	0.47	0.003930915	0.506397765	10640	-0.013852191	0.004802644	1.047171622	8.319097026	0.163898212	0.11809662	0.139128965	0.498402256
10	38226034	rs149102949	T	G	0.047	0.05	0.997	0.998531649	0.47	0.003933378	0.506397765	10640	-0.013851246	0.004802645	1.047168539	8.317958675	0.163898212	0.11809662	0.139128965	0.498402256
10	38226680	rs117742167	G	A	0.047	0.05	0.997	0.998825685	0.47	0.003930915	0.506397765	10640	-0.013852191	0.004802644	1.047171622	8.319097026	0.163898212	0.11809662	0.139128965	0.498402256
10	38229478	rs116907945	G	A	0.047	0.05	0.997	0.9997884	0.47	0.003930915	0.506397765	10640	-0.013852191	0.004802644	1.047171622	8.319097026	0.163898212	0.11809662	0.139128965	0.498402256
10	38237038	rs79998185	C	A	0.047	0.05	0.997	0.999899034	0.47	0.003930915	0.506397765	10640	-0.013852191	0.004802644	1.047171622	8.319097026	0.163898212	0.11809662	0.139128965	0.498402256
10	38239259	rs149398616	T	C	0.047	0.05	0.997	0.999708578	0.47	0.004441507	0.506397765	10640	-0.013665669	0.004802416	1.046501836	8.097336676	0.163898212	0.11809662	0.139128965	0.498402256
10	38239999	rs148118460	T	C	0.047	0.05	0.997	0.999846355	0.47	0.004441507	0.506397765	10640	-0.013665669	0.004802416	1.046501836	8.097336676	0.163898212	0.11809662	0.139128965	0.498402256
10	38240296	rs41314970	C	T	0.047	0.05	0.997	0.999707797	0.47	0.004441507	0.506397765	10640	-0.013665669	0.004802416	1.046501836	8.097336676	0.163898212	0.11809662	0.139128965	0.498402256
10	38243464	rs148373361	G	A	0.047	0.05	0.996	0.998661595	0.47	0.004437974	0.506397765	10640	-0.013666918	0.004802427	1.046509585	8.098780307	0.163898212	0.11809662	0.139128965	0.498402256
10	38249489	rs139831839	T	C	0.047	0.05	0.995	0.996965904	0.53	0.004972099	0.506397765	10640	-0.013492744	0.004802675	1.045885704	7.892856169	0.163898212	0.11809662	0.139128965	0.498402256
10	38250756	rs147731032	G	A	0.047	0.05	0.997	0.998940119	0.47	0.004454671	0.506397765	10640	-0.013661107	0.004802405	1.04648901	8.091968717	0.163898212	0.11809662	0.139128965	0.498402256
10	38251897	rs117275383	G	C	0.047	0.05	0.997	0.998175601	0.47	0.004457998	0.506397765	10640	-0.013660005	0.00480242	1.04648475	8.090614533	0.163898212	0.11809662	0.139128965	0.498402256
10	38252011	rs139336030	G	A	0.047	0.05	0.994	0.995083823	0.47	0.004477676	0.506397765	10640	-0.013653307	0.004802436	1.046467442	8.082626257	0.163898212	0.11809662	0.139128965	0.498402256
10	38252775	rs116975296	C	T	0.047	0.05	0.997	0.999691146	0.47	0.00445672	0.506397765	10640	-0.013660445	0.00480242	1.046485927	8.091134488	0.163898212	0.11809662	0.139128965	0.498402256
10	38256546	rs149153559	G	A	0.047	0.05	0.997	0.999229638	0.47	0.004981428	0.506397765	10640	-0.013489222	0.004802454	1.045871352	7.889463365	0.163898212	0.11809662	0.139128965	0.498402256
10	38279058	rs143254512	C	T	0.047	0.05	0.997	0.999503699	0.53	0.004988488	0.506397765	10640	-0.013487032	0.004802454	1.04586368	7.886900126	0.163898212	0.11809662	0.139128965	0.498402256
10	38281916	rs118042631	C	A	0.047	0.05	0.997	0.999801861	0.54	0.004988488	0.506397765	10640	-0.013487032	0.004802454	1.04586368	7.886900126	0.163898212	0.11809662	0.139128965	0.498402256
10	38284562	rs151307073	C	T	0.047	0.05	0.997	0.999648066	0.54	0.004988488	0.506397765	10640	-0.013487032	0.004802454	1.04586368	7.886900126	0.163898212	0.11809662	0.139128965	0.498402256
10	38291745	rs74675877	A	G	0.047	0.05	0.997	0.999631038	0.53	0.004988488	0.506397765	10640	-0.013487032	0.004802454	1.04586368	7.886900126	0.163898212	0.11809662	0.139128965	0.498402256
10	38295348	rs117742532	A	T	0.047	0.05	0.997	0.999341049	0.53	0.004988488	0.506397765	10640	-0.013487032	0.004802454	1.04586368	7.886900126	0.163898212	0.11809662	0.139128965	0.498402256
10	38374089	rs11011444	G	A	0.045	0.06	0.989	0.993820122	0.23	0.003180827	0.506397765	10640	-0.014163769	0.004800671	1.049259008	8.704698281	0.163898212	0.11809662	0.139128965	0.498402256
10	38804781		G	A	0.042		0.93	0.938374178	0.0057	0.003683531	0.506397765	10640	-0.013938589	0.00479862	1.051400419	8.437326938	0.163898212	0.11809662	0.139128965	0.498402256
10	38815611		C	A	0.041		0.95	0.955981177	0.064	0.004846352	0.506397765	10640	-0.013516197	0.00479695	1.050077007	7.939234018	0.163898212	0.11809662	0.139128965	0.498402256
10	38988944	rs191715976	C	T	0.05	0.06	0.895	0.910419548	0.19	0.002702957	0.506397765	10640	-0.014399704	0.004799344	1.049971143	9.002090892	0.163898212	0.11809662	0.139128965	0.498402256
10	43577249	rs3026729	G	T	0.227	0.19	0.988	0.993124476	0.095	0.004863895	0.49306193	10640	-0.013533345	0.004805017	1.023366425	7.93269076	0.163898212	0.11809662	0.139128965	0.498402256
10	43584148	rs2506021	C	T	0.328	0.28	0.988	0.994070209	0.31	0.003116146	0.49306193	10640	-0.014221312	0.004809829	1.021842378	8.742185321	0.163898212	0.11809662	0.139128965	0.498402256
10	43589592	rs78146028	A	C	0.228	0.18	0.994	0.996751579	0.2	0.002206517	0.49306193	10640	-0.014711772	0.004805139	1.025276521	9.373851623	0.163898212	0.11809662	0.139128965	0.498402256
10	43589649	rs3128726	C	G	0.327	0.28	0.994	0.998005301	0.33	0.002852352	0.49306193	10640	-0.014348783	0.004808716	1.022002671	8.90372874	0.163898212	0.11809662	0.139128965	0.498402256
10	43590240	rs2505540	T	C	0.327	0.28	0.994	0.998896734	0.33	0.002996218	0.49306193	10640	-0.014275936	0.004808639	1.02188954	8.813833179	0.163898212	0.11809662	0.139128965	0.498402256
10	43590280	rs17158508	G	A	0.228	0.18	0.994	0.997895797	0.2	0.002244024	0.49306193	10640	-0.014687421	0.004805117	1.025233025	9.342931056	0.163898212	0.11809662	0.139128965	0.498402256
10	43595194	rs3123655	C	G	0.326	0.28	0.993	0.99710116	0.31	0.003271453	0.49306193	10640	-0.014143839	0.004808089	1.021700556	8.653456825	0.163898212	0.11809662	0.139128965	0.498402256
10	44321629	rs12570694	G	A	0.356	0.3	0.953	0.964332776	0.39	0.004933934	0.49306193	10640	0.013518725	0.004807676	1.020520936	7.906804659	0.163898212	0.11809662	0.139128965	0.498402256
10	44483355	rs4948804	C	G	0.246	0.27	0.891	0.916775071	0.0094	0.003288959	0.49306193	10640	0.014127194	0.004805133	1.024232757	8.643724952	0.163898212	0.11809662	0.139128965	0.498402256
10	44483521	rs4145117	G	A	0.433	0.46	0.994	0.997252504	0.53	0.00102739	0.49306193	10640	0.015808312	0.004813993	1.022729177	10.78351009	0.163898212	0.11809662	0.139128965	0.498402256
10	44487298	rs9633745	C	T	0.435	0.46	0.992	0.995915309	0.54	0.001397014	0.49306193	10640	0.015386578	0.004814159	1.022127145	10.21511368	0.163898212	0.11809662	0.139128965	0.498402256
10	44488192	rs11818958	C	A	0.432	0.46	0.997	0.999289378	0.43	0.001238716	0.49306193	10640	0.015552574	0.004814025	1.022329335	10.43729377	0.163898212	0.11809662	0.139128965	0.498402256
10	44488327	rs11238800	G	A	0.432	0.46	0.997	0.999602721	0.45	0.001269706	0.49306193	10640	0.015518294	0.00481396	1.022280362	10.39161513	0.163898212	0.11809662	0.139128965	0.498402256
10	44489255	rs10793511	G	A	0.432	0.46	0.997	0.999431006	0.45	0.001269706	0.49306193	10640	0.015518294	0.00481396	1.022280362	10.39161513	0.163898212	0.11809662	0.139128965	0.498402256
10	44489655	rs4948590	A	G	0.432	0.46	0.997	0.999302054	0.45	0.001272866	0.49306193	10640	0.01551488	0.004813965	1.022276582	10.38702167	0.163898212	0.11809662	0.139128965	0.498402256
10	44490338	rs7090343	A	G	0.432	0.46	0.997	0.99964395	0.45	0.001269706	0.49306193	10640	0.015518294	0.00481396	1.022280362	10.39161513	0.163898212	0.11809662	0.139128965	0.498402256
10	44490414	rs4948591	G	T	0.432	0.45	0.996	0.998976849	0.41	0.001016414	0.49306193	10640	0.015823349	0.004814131	1.022728694	10.80341451	0.163898212	0.11809662	0.139128965	0.498402256
10	44494658	rs7091447	G	A	0.432	0.46	0.997	0.999330933	0.45	0.001356293	0.49306193	10640	0.015427748	0.004814187	1.022154583	10.26973438	0.163898212	0.11809662	0.139128965	0.498402256
10	44496985	rs10793515	C	T	0.432	0.46	0.994	0.996563378	0.41	0.001170217	0.49306193	10640	0.015631518	0.004814257	1.022474567	10.54250162	0.163898212	0.11809662	0.139128965	0.498402256
10	44500350	rs1873756	G	A	0.431	0.46	0.992	0.994807919	0.43	0.001124844	0.49306193	10640	0.015686026	0.004814365	1.022573391	10.61568158	0.163898212	0.11809662	0.139128965	0.498402256
10	44500807	rs7478408	C	T	0.431	0.46	0.995	0.99818946	0.44	0.000668782	0.49306193	10640	0.016377866	0.00481267	1.023552751	11.58090433	0.163898212	0.11809662	0.139128965	0.498402256
10	44501123	rs10899963	T	G	0.436	0.47	0.995	0.998189282	0.46	0.000441406	0.49306193	10640	0.01691329	0.004811601	1.024316457	12.35597412	0.163898212	0.11809662	0.139128965	0.498402256
10	44501946	rs10899965	G	A	0.435	0.47	0.995	0.997907908	0.49	0.000486573	0.49306193	10640	0.016788745	0.004811741	1.024138353	12.17396287	0.163898212	0.11809662	0.139128965	0.498402256
10	44505391	rs11238808	G	T	0.435	0.47	0.995	0.997687224	0.48	0.000475275	0.49306193	10640	0.016819556	0.004811908	1.024196685	12.21784044	0.163898212	0.11809662	0.139128965	0.498402256
10	44505534	rs10793516	G	A	0.439	0.47	0.989	0.993388775	0.43	0.000524229	0.49306193	10640	0.016688239	0.004810507	1.024029359	12.03481334	0.163898212	0.11809662	0.139128965	0.498402256
10	44510131	rs79308829	G	A	0.275	0.27	0.991	0.995856643	0.82	0.000177655	0.49306193	10640	-0.018029938	0.004807772	1.029042496	14.06373809	0.163898212	0.11809662	0.139128965	0.498402256
10	44518492	rs1492705	C	G	0.723	0.73	0.995	0.99944535	0.98	0.000187229	0.49306193	10640	0.017968339	0.00480827	1.02885097	13.96491281	0.163898212	0.11809662	0.139128965	0.498402256
10	44533655	rs145731205	T	G	0.48	0.49	0.967	0.971602754	0.72	0.004261822	0.49306193	10640	0.013755141	0.004811645	1.01993952	8.172273277	0.163898212	0.11809662	0.139128965	0.498402256
10	44544935	rs2639469	C	A	0.726	0.73	0.993	0.997602238	1	0.00029068	0.49306193	10640	0.017431428	0.004809107	1.028097389	13.1382362	0.163898212	0.11809662	0.139128965	0.498402256
10	44545164	rs2639468	A	G	0.724	0.73	0.983	0.988870821	0.89	0.000253703	0.49306193	10640	0.017599837	0.004809054	1.028395936	13.39362226	0.163898212	0.11809662	0.139128965	0.498402256
10	44546022	rs2818916	A	G	0.722	0.73	0.988	0.992371465	0.87	0.000384794	0.49306193	10640	0.017076802	0.004808424	1.027485437	12.61268438	0.163898212	0.11809662	0.139128965	0.498402256
10	44851308	rs59436757	G	C	0.012	0.02	0.932	0.950410318	0.038	0.004240072	0.49306193	10640	0.013732601	0.004801033	1.097091552	8.181561773	0.163898212	0.11809662	0.139128965	0.498402256
10	48456176	rs878263	C	T	0.466	0.47	0.963	0.971977969	0.079	0.001839349	0.932357711	10640	0.01499053	0.004811134	1.0216182	9.708208285	0.163898212	0.11809662	0.139128965	0.498402256
10	48656689	rs786785	C	G	0.063	0.07	0.986	0.991862142	0.048	0.003193446	0.932357711	10640	-0.01414954	0.00479784	1.042344044	8.697474976	0.163898212	0.11809662	0.139128965	0.498402256
10	50800800	rs11597164	A	G	0.067	0.11	0.948	0.959076399	0.011	0.004381157	0.88198408	10640	-0.013688945	0.00480324	1.039847021	8.122155453	0.163898212	0.11809662	0.139128965	0.498402256
10	50801368	rs11595012	C	T	0.067	0.11	0.947	0.959487262	0.011	0.004498205	0.88198408	10640	-0.013648755	0.004803301	1.039744447	8.074330645	0.163898212	0.11809662	0.139128965	0.498402256
10	52089619	rs11005212	T	C	0.24	0.23	0.993	0.997209525	0.05	0.004881825	0.88198408	10640	0.013533202	0.004806985	1.022527809	7.926027815	0.163898212	0.11809662	0.139128965	0.498402256
10	52089933	rs11005213	G	A	0.24	0.23	0.993	0.997172517	0.044	0.004885346	0.88198408	10640	0.01353209	0.004806986	1.022525881	7.924722328	0.163898212	0.11809662	0.139128965	0.498402256
10	52090403	rs10825753	T	G	0.24	0.23	0.993	0.997189749	0.05	0.004882361	0.88198408	10640	0.013533033	0.004806985	1.022527236	7.925829182	0.163898212	0.11809662	0.139128965	0.498402256
10	52090847	rs10825754	C	A	0.24	0.23	0.994	0.997783354	0.05	0.004878888	0.88198408	10640	0.013534037	0.004806951	1.022523075	7.927117648	0.163898212	0.11809662	0.139128965	0.498402256
10	52093991	rs2233778	A	G	0.24	0.23	0.994	0.998320938	0.053	0.004802973	0.88198408	10640	0.013557826	0.004806798	1.022556162	7.955517733	0.163898212	0.11809662	0.139128965	0.498402256
10	52097089	rs11005241	T	C	0.24	0.23	0.995	0.998576935	0.05	0.004457417	0.88198408	10640	0.013672122	0.00480661	1.022750681	8.090850904	0.163898212	0.11809662	0.139128965	0.498402256
10	52098186	rs12217518	T	C	0.24	0.23	0.995	0.998520165	0.053	0.00438083	0.88198408	10640	0.013698447	0.004806535	1.022795279	8.122290919	0.163898212	0.11809662	0.139128965	0.498402256
10	52098727	rs11005245	G	A	0.24	0.23	0.994	0.998406602	0.057	0.004371606	0.88198408	10640	0.013701681	0.004806538	1.022802614	8.12611516	0.163898212	0.11809662	0.139128965	0.498402256
10	52099505	rs7905772	G	A	0.238	0.22	0.983	0.987251002	0.016	0.004344582	0.88198408	10640	0.01371123	0.004806561	1.023008079	8.13736682	0.163898212	0.11809662	0.139128965	0.498402256
10	52101504	rs61858202	T	C	0.24	0.23	0.995	0.998493919	0.057	0.00431787	0.88198408	10640	0.013720615	0.004806547	1.02283293	8.148558979	0.163898212	0.11809662	0.139128965	0.498402256
10	52101738	rs11005262	T	C	0.24	0.23	0.994	0.998312062	0.05	0.004310728	0.88198408	10640	0.013723135	0.004806543	1.022838589	8.151563546	0.163898212	0.11809662	0.139128965	0.498402256
10	52104339	rs11005278	C	G	0.24	0.23	0.994	0.998399293	0.057	0.004346834	0.88198408	10640	0.01371044	0.004806562	1.022817143	8.136426744	0.163898212	0.11809662	0.139128965	0.498402256
10	52104842	rs7096171	T	C	0.24	0.23	0.988	0.993257179	0.055	0.004082726	0.88198408	10640	0.013806188	0.004806629	1.023015305	8.250236092	0.163898212	0.11809662	0.139128965	0.498402256
10	52328934	rs11006161	G	T	0.005	0.01	0.957	0.961435081	1	0.004293959	0.88198408	10640	0.013703484	0.004797579	1.151793515	8.15863739	0.163898212	0.11809662	0.139128965	0.498402256
10	52329187	rs12262564	T	C	0.005	0.01	0.915	0.923876874	1	0.000755461	0.88198408	10640	0.016154381	0.00479416	1.177711821	11.35417464	0.163898212	0.11809662	0.139128965	0.498402256
10	52333587	rs11006177	T	C	0.005	0.01	0.987	0.990643832	1	0.001972752	0.88198408	10640	0.014830856	0.004791762	1.168612905	9.579478026	0.163898212	0.11809662	0.139128965	0.498402256
10	52342192	rs10218880	C	A	0.005	0.01	0.954	0.967147706	1	0.002804328	0.88198408	10640	0.014336253	0.004796164	1.157435467	8.934765574	0.163898212	0.11809662	0.139128965	0.498402256
10	52342316	rs10218927	T	C	0.005	0.01	0.959	0.972172991	1	0.002225192	0.88198408	10640	0.014673018	0.004796439	1.159307806	9.358389773	0.163898212	0.11809662	0.139128965	0.498402256
10	52357843	rs144764138	G	A	0.005	0.01	0.936	0.938414691	1	0.00225992	0.88198408	10640	0.014642671	0.004793799	1.166907204	9.329983811	0.163898212	0.11809662	0.139128965	0.498402256
10	52358487	rs146788213	G	A	0.005	0.01	0.917	0.935949235	1	0.003078843	0.88198408	10640	0.01419112	0.004793595	1.160450077	8.764166547	0.163898212	0.11809662	0.139128965	0.498402256
10	52363935	rs56808429	G	C	0.005	0.01	0.907	0.924160934	1	0.001904687	0.88198408	10640	0.014874349	0.004789707	1.167142495	9.644017124	0.163898212	0.11809662	0.139128965	0.498402256
10	52377761	rs140929938	G	A	0.005	0	0.941	0.943711138	1	0.002479677	0.88198408	10640	0.014500892	0.004791256	1.165349635	9.159900821	0.163898212	0.11809662	0.139128965	0.498402256
10	52385317	rs76625491	A	G	0.005	0.01	0.879	0.905687144	1	0.003734134	0.88198408	10640	0.013893962	0.00479031	1.154335952	8.412498531	0.163898212	0.11809662	0.139128965	0.498402256
10	52399381	rs58158894	A	T	0.006	0.01	0.926	0.947132687	1	0.002061803	0.88198408	10640	0.014764397	0.004790614	1.151819974	9.498369512	0.163898212	0.11809662	0.139128965	0.498402256
10	52427368	rs150741109	C	T	0.006	0	0.883	0.916461939	1	0.004986255	0.88198408	10640	0.013460881	0.004792896	1.135121742	7.887710373	0.163898212	0.11809662	0.139128965	0.498402256
10	52453690	rs58043338	G	A	0.007	0.01	0.878	0.901100313	1	0.000665493	0.88198408	10640	-0.016370793	0.004808687	1.153871024	11.5900817	0.163898212	0.11809662	0.139128965	0.498402256
10	52459323	rs7096699	G	A	0.007	0.01	0.879	0.901171411	1	0.000650937	0.88198408	10640	-0.016399783	0.004808667	1.153994893	11.63125955	0.163898212	0.11809662	0.139128965	0.498402256
10	52507097	rs185659688	C	T	0.052	0.04	0.912	0.927811516	0.82	0.004923232	0.88198408	10640	0.013504022	0.004801254	1.045739944	7.910735615	0.163898212	0.11809662	0.139128965	0.498402256
10	52524196	rs192857667	G	A	0.052	0.04	0.885	0.902830295	0.81	0.004129187	0.88198408	10640	0.013774289	0.004801508	1.047416355	8.229681256	0.163898212	0.11809662	0.139128965	0.498402256
10	52992633	rs10761929	C	A	0.022	0.04	0.956	0.965750855	1	0.004008448	0.88198408	10640	0.013849755	0.004812077	1.069424561	8.283596721	0.163898212	0.11809662	0.139128965	0.498402256
10	53026775	rs1561039	G	A	0.022	0.04	0.988	0.99280409	1	0.002695043	0.88198408	10640	0.014438529	0.004810851	1.071814804	9.007454394	0.163898212	0.11809662	0.139128965	0.498402256
10	53027031	rs10761984	A	T	0.022	0.04	0.988	0.992509483	1	0.002695043	0.88198408	10640	0.014438529	0.004810851	1.071814804	9.007454394	0.163898212	0.11809662	0.139128965	0.498402256
10	53027083	rs1561038	A	G	0.022	0.04	0.988	0.992604937	1	0.002695043	0.88198408	10640	0.014438529	0.004810851	1.071814804	9.007454394	0.163898212	0.11809662	0.139128965	0.498402256
10	53027758	rs7082176	T	C	0.03	0.05	0.979	0.983601461	0.74	0.004945758	0.88198408	10640	0.013536396	0.00481528	1.05845269	7.902471644	0.163898212	0.11809662	0.139128965	0.498402256
10	53028717	rs2139912	C	T	0.022	0.04	0.988	0.992771946	1	0.002695043	0.88198408	10640	0.014438529	0.004810851	1.071814804	9.007454394	0.163898212	0.11809662	0.139128965	0.498402256
10	53029400	rs7078590	C	T	0.022	0.04	0.988	0.992613015	1	0.002695043	0.88198408	10640	0.014438529	0.004810851	1.071814804	9.007454394	0.163898212	0.11809662	0.139128965	0.498402256
10	53029569	rs7096345	A	G	0.023	0.04	0.971	0.976562982	1	0.002448557	0.88198408	10640	0.014578081	0.004810689	1.07250024	9.183034348	0.163898212	0.11809662	0.139128965	0.498402256
10	55278877	rs181888300	G	A	0.008	0.01	0.906	0.909527978	0.45	0.00391083	0.87800409	10640	-0.013881116	0.004809981	1.130573685	8.32840985	0.163898212	0.11809662	0.139128965	0.498402256
10	55298821	rs180851568	G	T	0.008	0.01	0.956	0.965475626	0.11	0.002890889	0.87800409	10640	-0.014352895	0.004816732	1.132471638	8.879204667	0.163898212	0.11809662	0.139128965	0.498402256
10	56267903	rs4935522	A	C	0.368	0.33	0.974	0.981931646	0.13	0.000978682	0.87800409	10640	0.015852945	0.004807559	1.023534903	10.87353383	0.163898212	0.11809662	0.139128965	0.498402256
10	56268675	rs10763113	C	T	0.366	0.33	0.978	0.984952711	0.14	0.0009289	0.87800409	10640	0.015922602	0.004807329	1.023650201	10.97034798	0.163898212	0.11809662	0.139128965	0.498402256
10	56268978	rs10825339	C	T	0.366	0.33	0.978	0.984832394	0.13	0.0009289	0.87800409	10640	0.015922602	0.004807329	1.023650201	10.97034798	0.163898212	0.11809662	0.139128965	0.498402256
10	56269363	rs12570060	C	A	0.382	0.34	0.977	0.983159727	0.63	0.001455727	0.87800409	10640	0.015292445	0.004802601	1.022594822	10.13913456	0.163898212	0.11809662	0.139128965	0.498402256
10	56269475	rs12571176	A	C	0.387	0.35	0.987	0.99215247	0.97	0.001832375	0.87800409	10640	0.014970535	0.004802988	1.022006226	9.71519568	0.163898212	0.11809662	0.139128965	0.498402256
10	56271258	rs10825341	T	C	0.386	0.35	0.988	0.992581774	1	0.001604512	0.87800409	10640	0.01515821	0.004803137	1.022288428	9.959690389	0.163898212	0.11809662	0.139128965	0.498402256
10	56271433	rs12218311	C	T	0.385	0.34	0.987	0.991889663	0.97	0.001413745	0.87800409	10640	0.015333274	0.00480265	1.022585225	10.193138	0.163898212	0.11809662	0.139128965	0.498402256
10	56271895	rs12220723	G	A	0.385	0.35	0.988	0.992480228	0.89	0.00164752	0.87800409	10640	0.015120255	0.004802876	1.022260454	9.910954006	0.163898212	0.11809662	0.139128965	0.498402256
10	56272205	rs55751337	C	G	0.385	0.35	0.988	0.992251638	0.89	0.001647959	0.87800409	10640	0.015119897	0.004802881	1.02225997	9.910462974	0.163898212	0.11809662	0.139128965	0.498402256
10	56273108	rs141187507	C	A	0.385	0.35	0.987	0.990330187	1	0.00256279	0.87800409	10640	0.014489897	0.004803477	1.021318348	9.099532939	0.163898212	0.11809662	0.139128965	0.498402256
10	56275254	rs7087399	C	G	0.386	0.34	0.99	0.994004091	0.97	0.003454675	0.87800409	10640	0.014049334	0.004803611	1.020640441	8.554127581	0.163898212	0.11809662	0.139128965	0.498402256
10	56275444	rs147637110	T	C	0.386	0.35	0.99	0.994346751	0.98	0.003695379	0.87800409	10640	0.013948915	0.004803839	1.020483632	8.431482808	0.163898212	0.11809662	0.139128965	0.498402256
10	56275509	rs144222564	C	T	0.386	0.34	0.99	0.994468641	1	0.003691995	0.87800409	10640	0.013950324	0.004803849	1.020485422	8.433150079	0.163898212	0.11809662	0.139128965	0.498402256
10	56275965	rs4570491	C	G	0.383	0.34	0.981	0.985868066	0.98	0.003043113	0.87800409	10640	0.014238655	0.004803815	1.021017348	8.785475673	0.163898212	0.11809662	0.139128965	0.498402256
10	56276190	rs12572258	C	A	0.376	0.33	0.951	0.956294096	0.69	0.004118883	0.87800409	10640	0.013784447	0.004803725	1.020693172	8.234219559	0.163898212	0.11809662	0.139128965	0.498402256
10	56281075	rs10825345	C	T	0.387	0.35	0.99	0.993902539	0.67	0.003375339	0.87800409	10640	0.014086104	0.00480431	1.020712776	8.596463795	0.163898212	0.11809662	0.139128965	0.498402256
10	56281303	rs10825346	T	C	0.38	0.34	0.968	0.974513955	0.95	0.002827992	0.87800409	10640	0.014349963	0.004804883	1.021395706	8.919405611	0.163898212	0.11809662	0.139128965	0.498402256
10	56284980	rs12218773	G	A	0.381	0.34	0.979	0.984639839	0.68	0.003515416	0.87800409	10640	0.014032006	0.004806616	1.020749235	8.5223771	0.163898212	0.11809662	0.139128965	0.498402256
10	56286666	rs11004347	G	A	0.381	0.34	0.978	0.983688778	0.68	0.002698223	0.87800409	10640	0.01442423	0.004806662	1.021352583	9.005297494	0.163898212	0.11809662	0.139128965	0.498402256
10	56288081	rs11004349	G	A	0.379	0.34	0.979	0.983617199	0.74	0.002837868	0.87800409	10640	0.01434879	0.004806208	1.02123857	8.913033222	0.163898212	0.11809662	0.139128965	0.498402256
10	56290216	rs12217624	A	T	0.386	0.34	0.989	0.993654292	0.94	0.002984454	0.87800409	10640	0.014274341	0.004806143	1.021000002	8.821017819	0.163898212	0.11809662	0.139128965	0.498402256
10	56291672	rs74136207	A	C	0.388	0.35	0.983	0.987404534	0.81	0.002599578	0.87800409	10640	0.014477001	0.004806097	1.021342335	9.073444186	0.163898212	0.11809662	0.139128965	0.498402256
10	56294468	rs11004353	T	C	0.385	0.34	0.986	0.990212781	0.92	0.003238024	0.87800409	10640	0.014154045	0.004806359	1.020851564	8.672187769	0.163898212	0.11809662	0.139128965	0.498402256
10	56294745	rs11004354	G	C	0.383	0.34	0.987	0.991744401	0.44	0.003283629	0.87800409	10640	0.014134772	0.004806888	1.020774514	8.646682286	0.163898212	0.11809662	0.139128965	0.498402256
10	56295621	rs73258173	C	A	0.377	0.34	0.978	0.984596363	0.058	0.00472724	0.87800409	10640	0.013584485	0.004807558	1.020017131	7.984309532	0.163898212	0.11809662	0.139128965	0.498402256
10	56296627	rs11004355	G	A	0.377	0.34	0.977	0.983506366	0.036	0.004706468	0.87800409	10640	0.013591066	0.004807485	1.020027497	7.992288717	0.163898212	0.11809662	0.139128965	0.498402256
10	56296700	rs1758825	A	C	0.379	0.34	0.973	0.980303228	0.02	0.004441428	0.87800409	10640	0.013676393	0.004806175	1.020153415	8.097369156	0.163898212	0.11809662	0.139128965	0.498402256
10	56296783	rs1758823	C	A	0.381	0.34	0.921	0.934905405	0.00022	0.004027061	0.87800409	10640	0.013824738	0.004805828	1.020766353	8.275178264	0.163898212	0.11809662	0.139128965	0.498402256
10	56848996	rs139600961	G	A	0.018	0	0.934	0.946110033	0.38	0.004232785	0.87800409	10640	0.013749118	0.00480589	1.078946829	8.184684537	0.163898212	0.11809662	0.139128965	0.498402256
10	56864549	rs140140969	G	A	0.018	0	0.934	0.946223939	0.38	0.004232785	0.87800409	10640	0.013749118	0.00480589	1.078946829	8.184684537	0.163898212	0.11809662	0.139128965	0.498402256
10	56867856	rs1779262	C	A	0.131	0.12	0.947	0.953254383	0.0026	0.00408308	0.87800409	10640	-0.013794718	0.004802681	1.030062244	8.250078519	0.163898212	0.11809662	0.139128965	0.498402256
10	56868119	rs148526006	G	A	0.018	0	0.934	0.946210016	0.38	0.004232785	0.87800409	10640	0.013749118	0.00480589	1.078946829	8.184684537	0.163898212	0.11809662	0.139128965	0.498402256
10	57023535	rs10740615	T	C	0.788	0.74	0.914	0.92960533	0.014	0.003365664	0.87800409	10640	-0.014075163	0.004799117	1.025367588	8.601695728	0.163898212	0.11809662	0.139128965	0.498402256
10	57023847	rs1219345	T	A	0.916	0.92	0.881	0.90657858	0.065	0.000284734	0.87800409	10640	-0.017431915	0.00480216	1.047489083	13.17701035	0.163898212	0.11809662	0.139128965	0.498402256
10	57025061	rs11004789	G	A	0.38	0.4	0.899	0.912583759	0.0012	0.002554147	0.87800409	10640	-0.014469391	0.00479505	1.022081862	9.105717128	0.163898212	0.11809662	0.139128965	0.498402256
10	57029212	rs2589462	C	T	0.918	0.92	0.876	0.900999464	0.02	0.000319268	0.87800409	10640	-0.01728234	0.004800219	1.047516722	12.96232918	0.163898212	0.11809662	0.139128965	0.498402256
10	62359859	rs16915196	A	G	0.253	0.29	0.99	0.994926052	0.37	0.002016147	0.838529116	10640	0.014823744	0.00479949	1.024643427	9.539499258	0.163898212	0.11809662	0.139128965	0.498402256
10	62360027	rs56085753	C	T	0.253	0.29	0.99	0.995083255	0.35	0.002016147	0.838529116	10640	0.014823744	0.00479949	1.024643427	9.539499258	0.163898212	0.11809662	0.139128965	0.498402256
10	62360085	rs55849269	A	G	0.253	0.29	0.991	0.996327771	0.33	0.001958183	0.838529116	10640	0.014864945	0.004799365	1.024713413	9.593100549	0.163898212	0.11809662	0.139128965	0.498402256
10	62369984	rs61853514	C	A	0.252	0.29	0.993	0.996850603	0.36	0.002837452	0.838529116	10640	0.014328994	0.004799504	1.023805721	8.913301714	0.163898212	0.11809662	0.139128965	0.498402256
10	62371079	rs10994429	C	T	0.252	0.29	0.993	0.997315942	0.38	0.002836528	0.838529116	10640	0.014329472	0.004799504	1.02380647	8.91389646	0.163898212	0.11809662	0.139128965	0.498402256
10	62371953	rs10994430	G	T	0.252	0.29	0.993	0.997473113	0.38	0.002860398	0.838529116	10640	0.014317159	0.004799505	1.023786506	8.898580957	0.163898212	0.11809662	0.139128965	0.498402256
10	62375046	rs16915231	G	A	0.253	0.29	0.994	0.998440375	0.33	0.003003512	0.838529116	10640	0.014244607	0.004799295	1.023652403	8.809392969	0.163898212	0.11809662	0.139128965	0.498402256
10	62382123	rs61853515	C	T	0.252	0.29	0.993	0.997815028	0.4	0.002978626	0.838529116	10640	0.014256298	0.004799097	1.023685809	8.824587816	0.163898212	0.11809662	0.139128965	0.498402256
10	62382160	rs12411920	C	T	0.252	0.29	0.993	0.997795319	0.42	0.002940453	0.838529116	10640	0.01427533	0.004799102	1.023718163	8.848147343	0.163898212	0.11809662	0.139128965	0.498402256
10	62384372	rs2028564	A	G	0.252	0.29	0.992	0.996628653	0.39	0.002540053	0.838529116	10640	0.014489241	0.00479896	1.024108919	9.115847737	0.163898212	0.11809662	0.139128965	0.498402256
10	62385605	rs10994435	C	T	0.251	0.29	0.991	0.996547393	0.41	0.002096236	0.838529116	10640	0.014767063	0.004799169	1.024578505	9.467955783	0.163898212	0.11809662	0.139128965	0.498402256
10	62390646	rs10821808	G	A	0.457	0.5	0.996	0.998383011	0.9	0.003257589	0.838529116	10640	0.014139587	0.004804494	1.020251953	8.661201308	0.163898212	0.11809662	0.139128965	0.498402256
10	62390726	rs10761530	T	C	0.457	0.5	0.996	0.998437313	0.9	0.003257581	0.838529116	10640	0.014139592	0.004804495	1.020251683	8.661205925	0.163898212	0.11809662	0.139128965	0.498402256
10	62392387	rs10994440	A	G	0.249	0.29	0.986	0.991981517	0.57	0.002498959	0.838529116	10640	0.014516196	0.004800031	1.024275673	9.145714435	0.163898212	0.11809662	0.139128965	0.498402256
10	62394760	rs10458646	C	T	0.251	0.29	0.994	0.998290786	0.55	0.002443399	0.838529116	10640	0.014548872	0.00480004	1.024183789	9.186897468	0.163898212	0.11809662	0.139128965	0.498402256
10	62395049	rs10994441	A	G	0.251	0.29	0.994	0.998313552	0.52	0.002443399	0.838529116	10640	0.014548872	0.00480004	1.024183789	9.186897468	0.163898212	0.11809662	0.139128965	0.498402256
10	62395518	rs10994443	G	A	0.251	0.29	0.994	0.998280646	0.55	0.002443399	0.838529116	10640	0.014548872	0.00480004	1.024183789	9.186897468	0.163898212	0.11809662	0.139128965	0.498402256
10	62399114	rs12414358	C	T	0.251	0.3	0.994	0.996992795	0.44	0.002959577	0.838529116	10640	0.01426962	0.004800396	1.023716706	8.836305567	0.163898212	0.11809662	0.139128965	0.498402256
10	62404431	rs10821814	T	A	0.251	0.3	0.994	0.997453323	0.5	0.00288624	0.838529116	10640	0.014306483	0.004800361	1.02378925	8.882145883	0.163898212	0.11809662	0.139128965	0.498402256
10	62415095	rs10994459	G	A	0.251	0.29	0.992	0.995983413	0.54	0.003400931	0.838529116	10640	0.014063127	0.004800318	1.023368487	8.582697372	0.163898212	0.11809662	0.139128965	0.498402256
10	62420405	rs10994465	G	A	0.251	0.3	0.994	0.997904961	0.59	0.002617531	0.838529116	10640	0.014449426	0.004800275	1.024006769	9.060848527	0.163898212	0.11809662	0.139128965	0.498402256
10	62425124	rs10509136	C	T	0.251	0.3	0.992	0.996652607	0.52	0.002447724	0.838529116	10640	0.014546278	0.004800031	1.024183496	9.183657714	0.163898212	0.11809662	0.139128965	0.498402256
10	62433440	rs12218617	A	T	0.251	0.3	0.994	0.99765364	0.79	0.003028395	0.838529116	10640	0.014233496	0.004799658	1.023628467	8.794327988	0.163898212	0.11809662	0.139128965	0.498402256
10	62437910	rs10509138	A	C	0.251	0.3	0.992	0.996122281	0.77	0.003151527	0.838529116	10640	0.014174666	0.004799712	1.023511607	8.721582696	0.163898212	0.11809662	0.139128965	0.498402256
10	62441858	rs72637064	T	A	0.253	0.3	0.994	0.997828482	0.84	0.003776545	0.838529116	10640	0.013901536	0.004798785	1.022985182	8.391951696	0.163898212	0.11809662	0.139128965	0.498402256
10	62442091	rs61854518	C	T	0.253	0.3	0.994	0.99779996	0.84	0.003776545	0.838529116	10640	0.013901536	0.004798785	1.022985182	8.391951696	0.163898212	0.11809662	0.139128965	0.498402256
10	62448566	rs56198882	C	T	0.253	0.3	0.994	0.997471254	0.88	0.003973507	0.838529116	10640	0.013825076	0.004798896	1.022858267	8.299508183	0.163898212	0.11809662	0.139128965	0.498402256
10	62609079	rs61853300	T	C	0.097	0.1	0.982	0.987587989	0.39	0.001762805	0.838529116	10640	0.015032228	0.004805201	1.036788118	9.786416558	0.163898212	0.11809662	0.139128965	0.498402256
10	62609331	rs61853301	C	T	0.097	0.1	0.982	0.987736091	0.39	0.001758567	0.838529116	10640	0.015035619	0.004805197	1.036797159	9.790845924	0.163898212	0.11809662	0.139128965	0.498402256
10	62610496	rs61853302	T	G	0.097	0.09	0.981	0.987477055	0.41	0.001609862	0.838529116	10640	0.015159471	0.004805017	1.037134829	9.953556563	0.163898212	0.11809662	0.139128965	0.498402256
10	62611759	rs61853303	G	A	0.097	0.09	0.981	0.987507504	0.41	0.001601895	0.838529116	10640	0.015166436	0.004805018	1.037151508	9.962698036	0.163898212	0.11809662	0.139128965	0.498402256
10	62612714	rs7091284	A	G	0.097	0.09	0.981	0.987215224	0.41	0.001632461	0.838529116	10640	0.0151399	0.004805017	1.03709326	9.927870198	0.163898212	0.11809662	0.139128965	0.498402256
10	63751748	rs10821939	G	A	0.488	0.49	0.975	0.979839656	0.049	0.003817645	0.838529116	10640	-0.013877475	0.004796109	1.019843799	8.37226306	0.163898212	0.11809662	0.139128965	0.498402256
10	63822178	rs12414509	A	G	0.318	0.31	0.946	0.958436337	0.0024	0.002396782	0.838529116	10640	0.0145876	0.004803599	1.022637551	9.222191847	0.163898212	0.11809662	0.139128965	0.498402256
10	65261365	rs2393981	A	G	0.624	0.61	0.936	0.94675689	0.00048	0.00480782	0.374188397	10640	0.013557649	0.004807287	1.020335915	7.953691029	0.163898212	0.11809662	0.139128965	0.498402256
10	66316548	rs10822313	C	T	0.185	0.18	0.991	0.995019063	0.85	0.001376883	0.229763911	10640	0.015374139	0.00480397	1.028491105	10.24191266	0.163898212	0.11809662	0.139128965	0.498402256
10	66317548	rs2394097	C	T	0.185	0.18	0.991	0.994660916	0.85	0.001375888	0.229763911	10640	0.015375143	0.004803971	1.028492567	10.24324663	0.163898212	0.11809662	0.139128965	0.498402256
10	66319465	rs79310718	C	T	0.031	0.03	0.958	0.968689786	0.52	0.004124001	0.336209383	10640	-0.013800791	0.004810079	1.057858426	8.231963984	0.163898212	0.11809662	0.139128965	0.498402256
10	66325677	rs2893962	C	A	0.186	0.18	0.991	0.995401749	0.81	0.001720414	0.232183257	10640	0.01506237	0.004803851	1.02788016	9.831223292	0.163898212	0.11809662	0.139128965	0.498402256
10	66327148	rs3999058	G	A	0.186	0.18	0.991	0.995346252	0.81	0.001722905	0.232183257	10640	0.015060329	0.004803851	1.027876634	9.828559472	0.163898212	0.11809662	0.139128965	0.498402256
10	66332324	rs10822314	C	A	0.186	0.18	0.991	0.995268368	0.73	0.001731502	0.232183257	10640	0.015053029	0.004803762	1.027864612	9.819395886	0.163898212	0.11809662	0.139128965	0.498402256
10	66333087	rs10822315	C	T	0.186	0.18	0.991	0.995229363	0.76	0.001846172	0.237901715	10640	0.014962458	0.00480381	1.027699839	9.701397842	0.163898212	0.11809662	0.139128965	0.498402256
10	66333305	rs10822316	T	C	0.187	0.19	0.987	0.992110551	0.76	0.00137494	0.229763911	10640	0.015375506	0.004803786	1.028448579	10.24451976	0.163898212	0.11809662	0.139128965	0.498402256
10	66336796	rs56023698	C	T	0.185	0.19	0.97	0.977697064	0.85	0.001379046	0.229763911	10640	0.015371748	0.004803902	1.028704508	10.23901426	0.163898212	0.11809662	0.139128965	0.498402256
10	66336801	rs75270511	C	T	0.088	0.06	0.975	0.98146844	0.057	0.004811261	0.374188397	10640	0.013525491	0.004796275	1.034391785	7.952394983	0.163898212	0.11809662	0.139128965	0.498402256
10	66358816	rs61319470	C	T	0.036	0.04	0.991	0.993658641	0.68	0.003155711	0.302444996	10640	-0.014208582	0.004811864	1.055393204	8.719161753	0.163898212	0.11809662	0.139128965	0.498402256
10	66368101	rs61857756	A	G	0.036	0.04	0.994	0.996472188	0.6	0.002575374	0.27601731	10640	-0.01450741	0.004811654	1.056088957	9.090565819	0.163898212	0.11809662	0.139128965	0.498402256
10	66368157	rs60893928	G	A	0.036	0.04	0.994	0.99650259	0.6	0.002575374	0.27601731	10640	-0.01450741	0.004811654	1.056088957	9.090565819	0.163898212	0.11809662	0.139128965	0.498402256
10	66369826	rs2394085	T	C	0.037	0.04	0.994	0.995970926	0.6	0.002575374	0.27601731	10640	-0.01450741	0.004811654	1.056088957	9.090565819	0.163898212	0.11809662	0.139128965	0.498402256
10	66381526	rs11812691	C	A	0.037	0.04	0.993	0.996591431	0.69	0.001751136	0.23317698	10640	-0.01505968	0.004810972	1.058051413	9.798640827	0.163898212	0.11809662	0.139128965	0.498402256
10	66382170	rs12572253	A	C	0.038	0.05	0.984	0.986694232	0.8	0.00122398	0.229763911	10640	-0.015561027	0.004811544	1.05972476	10.45942046	0.163898212	0.11809662	0.139128965	0.498402256
10	66383553	rs7893817	A	T	0.04	0.05	0.982	0.986297702	0.46	0.002479454	0.270352805	10640	-0.014562401	0.004811536	1.053744776	9.160065009	0.163898212	0.11809662	0.139128965	0.498402256
10	66385882	rs11597073	T	C	0.037	0.04	0.992	0.994001464	0.7	0.001623278	0.232183257	10640	-0.015167373	0.004811219	1.058310704	9.938263613	0.163898212	0.11809662	0.139128965	0.498402256
10	66420433	rs186330278	A	T	0.033	0.04	0.911	0.919842337	0.87	0.000893702	0.228934263	10640	-0.01595728	0.004802137	1.067682311	11.0420219	0.163898212	0.11809662	0.139128965	0.498402256
10	66572215	rs1227215	T	G	0.625	0.6	0.946	0.958520924	0.041	0.003105709	0.302444996	10640	0.014229818	0.004811022	1.021359787	8.748308705	0.163898212	0.11809662	0.139128965	0.498402256
10	66575526	rs1227218	C	T	0.614	0.6	0.989	0.993167239	0.31	0.002025041	0.244462509	10640	0.014854084	0.004811353	1.021829273	9.531413479	0.163898212	0.11809662	0.139128965	0.498402256
10	66576135	rs2637213	T	C	0.614	0.6	0.989	0.992986753	0.3	0.002025041	0.244462509	10640	0.014854084	0.004811353	1.021829273	9.531413479	0.163898212	0.11809662	0.139128965	0.498402256
10	66576137	rs2684723	A	C	0.607	0.59	0.966	0.971853405	0.23	0.001861139	0.238431952	10640	0.014972074	0.00481058	1.022163271	9.68654739	0.163898212	0.11809662	0.139128965	0.498402256
10	66582462	rs1227229	C	G	0.613	0.6	0.995	0.997890911	0.78	0.002115029	0.251866169	10640	0.014791514	0.00481128	1.021726146	9.451569314	0.163898212	0.11809662	0.139128965	0.498402256
10	66586305	rs1227236	A	G	0.613	0.6	0.995	0.997970908	0.8	0.001992361	0.24318976	10640	0.014877429	0.004811376	1.021856874	9.56130385	0.163898212	0.11809662	0.139128965	0.498402256
10	66589927	rs3894600	A	G	0.611	0.6	0.988	0.991894839	0.77	0.003168024	0.302444996	10640	0.014200493	0.004811086	1.020876356	8.71205632	0.163898212	0.11809662	0.139128965	0.498402256
10	66597754	rs10996054	A	C	0.581	0.57	0.943	0.948136025	0.016	0.004408999	0.352126113	10640	0.013695987	0.004809115	1.020211981	8.11066273	0.163898212	0.11809662	0.139128965	0.498402256
10	66599215	rs10822357	G	A	0.591	0.59	0.987	0.990140763	0.6	0.003966858	0.32888995	10640	0.013856607	0.004808959	1.020192038	8.302552019	0.163898212	0.11809662	0.139128965	0.498402256
10	66604501	rs7080064	C	G	0.594	0.6	0.997	0.998949119	0.79	0.003389675	0.305748902	10640	0.014093314	0.00480893	1.020490146	8.588739425	0.163898212	0.11809662	0.139128965	0.498402256
10	66604626	rs7080220	C	G	0.594	0.6	0.997	0.999082084	0.77	0.0033882	0.305748902	10640	0.014093959	0.004808928	1.020489763	8.589532312	0.163898212	0.11809662	0.139128965	0.498402256
10	66605102	rs10740169	G	A	0.594	0.6	0.997	0.999201817	0.76	0.003388073	0.305748902	10640	0.014094015	0.004808927	1.020489846	8.589600956	0.163898212	0.11809662	0.139128965	0.498402256
10	66608807	rs6480010	A	T	0.592	0.59	0.991	0.994067972	0.8	0.004078379	0.3353775	10640	0.013812541	0.004808277	1.020112114	8.252171139	0.163898212	0.11809662	0.139128965	0.498402256
10	66610014	rs3852429	T	G	0.594	0.6	0.997	0.999076402	0.72	0.003693467	0.318857207	10640	0.01396407	0.00480879	1.020300086	8.432424768	0.163898212	0.11809662	0.139128965	0.498402256
10	66613810	rs3916099	G	A	0.593	0.6	0.995	0.998022752	0.69	0.004135157	0.336494552	10640	0.013792857	0.004808747	1.020056232	8.227057463	0.163898212	0.11809662	0.139128965	0.498402256
10	66629284	rs10430463	G	T	0.595	0.6	0.996	0.998627753	0.79	0.004718062	0.368898719	10640	0.013591728	0.004809061	1.019786576	7.987830631	0.163898212	0.11809662	0.139128965	0.498402256
10	66630048	rs4746476	A	T	0.595	0.6	0.996	0.998247571	0.77	0.004866802	0.37666882	10640	0.013543496	0.004808949	1.019715519	7.9316088	0.163898212	0.11809662	0.139128965	0.498402256
10	66690471	rs10761875	G	T	0.519	0.55	0.994	0.996318461	0.68	0.004583672	0.3616081	10640	0.013616039	0.004801946	1.019514878	8.040203509	0.163898212	0.11809662	0.139128965	0.498402256
10	66694248	rs2452420	A	G	0.481	0.45	0.994	0.996465803	0.67	0.0047034	0.368407865	10640	-0.013576544	0.004801993	1.019454017	7.993470083	0.163898212	0.11809662	0.139128965	0.498402256
10	66697966	rs10822373	C	T	0.514	0.55	0.988	0.99024463	0.6	0.003167718	0.302444996	10640	0.014172672	0.004801611	1.020368407	8.712232695	0.163898212	0.11809662	0.139128965	0.498402256
10	66772820	rs4342909	T	A	0.506	0.53	0.996	0.998636392	0.5	0.00239443	0.266441143	10640	0.014584368	0.004802067	1.020932784	9.223990491	0.163898212	0.11809662	0.139128965	0.498402256
10	66773169	rs4603194	T	C	0.506	0.53	0.997	0.999215217	0.48	0.002323202	0.26363474	10640	0.014627972	0.004802037	1.020996479	9.279342364	0.163898212	0.11809662	0.139128965	0.498402256
10	66773318	rs10996133	C	T	0.507	0.53	0.993	0.996311482	0.52	0.002458093	0.270312571	10640	0.014545584	0.004801827	1.020907935	9.175914091	0.163898212	0.11809662	0.139128965	0.498402256
10	66788146	rs4128743	A	C	0.507	0.53	0.997	0.999405815	0.39	0.002518111	0.273211951	10640	0.014509296	0.004801421	1.020836689	9.131733119	0.163898212	0.11809662	0.139128965	0.498402256
10	66794381	rs10822410	C	T	0.506	0.53	0.997	0.999818109	0.35	0.003293406	0.305748902	10640	0.01411346	0.004801146	1.020262058	8.641261209	0.163898212	0.11809662	0.139128965	0.498402256
10	66795993	rs10996152	A	G	0.505	0.53	0.99	0.992161999	0.5	0.003419487	0.30647671	10640	0.014058463	0.0048015	1.020243412	8.572781762	0.163898212	0.11809662	0.139128965	0.498402256
10	66802693	rs4266955	T	C	0.507	0.53	0.997	0.999242752	0.45	0.003336602	0.305748902	10640	0.014095989	0.004801808	1.020233637	8.617503961	0.163898212	0.11809662	0.139128965	0.498402256
10	66809330	rs6480028	A	G	0.507	0.53	0.997	0.998718919	0.41	0.003374776	0.305748902	10640	0.014079063	0.004801823	1.020209329	8.59676802	0.163898212	0.11809662	0.139128965	0.498402256
10	66810994	rs10761905	A	G	0.507	0.51	0.892	0.909344665	0.0057	0.004381504	0.350695876	10640	0.013681731	0.004800752	1.020428485	8.122011989	0.163898212	0.11809662	0.139128965	0.498402256
10	66901395	rs4540741	T	C	0.32	0.33	0.976	0.984533993	0.03	0.004892984	0.37720612	10640	0.013518464	0.004803003	1.020623004	7.921893846	0.163898212	0.11809662	0.139128965	0.498402256
10	66917099	rs10822475	T	C	0.706	0.72	0.97	0.977275547	0.43	0.003179864	0.302444996	10640	0.014177893	0.004805306	1.022522903	8.70525039	0.163898212	0.11809662	0.139128965	0.498402256
10	67056782	rs3010836	C	A	0.83	0.81	0.934	0.949908101	0.06	0.001768044	0.234020947	10640	-0.015046955	0.004811251	1.029027642	9.780954794	0.163898212	0.11809662	0.139128965	0.498402256
10	67088510	rs35171602	A	G	0.11	0.13	0.931	0.945691284	0.00065	0.004106165	0.3353775	10640	0.01380692	0.004809916	1.03194892	8.239836962	0.163898212	0.11809662	0.139128965	0.498402256
10	67089881	rs58215319	T	C	0.11	0.13	0.931	0.945992673	0.00065	0.004101598	0.3353775	10640	0.013808536	0.004809889	1.031952437	8.241858507	0.163898212	0.11809662	0.139128965	0.498402256
10	67494826	rs118163700	G	A	0.06	0.06	0.987	0.990714492	0.065	0.00075393	0.228934263	10640	0.016205922	0.004808657	1.048916846	11.35794629	0.163898212	0.11809662	0.139128965	0.498402256
10	67497908	rs77828811	G	A	0.06	0.06	0.99	0.993184501	0.055	0.000690574	0.228934263	10640	0.016322562	0.004808826	1.049180413	11.5212225	0.163898212	0.11809662	0.139128965	0.498402256
10	67504808	rs118129674	A	G	0.06	0.06	0.988	0.991170838	0.056	0.000712169	0.228934263	10640	0.016281957	0.004808835	1.04906196	11.463928	0.163898212	0.11809662	0.139128965	0.498402256
10	67509054	rs79656400	A	C	0.06	0.06	0.99	0.992511252	0.046	0.000867375	0.228934263	10640	0.016018525	0.004808498	1.04829533	11.09752374	0.163898212	0.11809662	0.139128965	0.498402256
10	67513412	rs117569891	C	T	0.06	0.06	0.99	0.993456073	0.045	0.000867415	0.228934263	10640	0.016016884	0.004808024	1.048314823	11.09743834	0.163898212	0.11809662	0.139128965	0.498402256
10	67514315	rs77972026	G	A	0.06	0.06	0.989	0.992324729	0.045	0.000850117	0.228934263	10640	0.016044419	0.004808195	1.048374616	11.1348372	0.163898212	0.11809662	0.139128965	0.498402256
10	67514391	rs118099118	T	C	0.06	0.06	0.989	0.992257656	0.045	0.000850117	0.228934263	10640	0.016044419	0.004808195	1.048374616	11.1348372	0.163898212	0.11809662	0.139128965	0.498402256
10	67515846	rs116978012	C	T	0.06	0.06	0.989	0.991852803	0.044	0.000850117	0.228934263	10640	0.016044419	0.004808195	1.048374616	11.1348372	0.163898212	0.11809662	0.139128965	0.498402256
10	67790903	rs2126746	T	A	0.471	0.45	0.996	0.998634347	0.74	0.001700965	0.232183257	10640	-0.015074272	0.004802537	1.021579898	9.852156894	0.163898212	0.11809662	0.139128965	0.498402256
10	67811004	rs1903886	A	G	0.385	0.39	0.997	0.99939408	0.7	0.004000721	0.33045051	10640	-0.013823709	0.004802012	1.020285039	8.287103346	0.163898212	0.11809662	0.139128965	0.498402256
10	67811209	rs7893776	C	T	0.385	0.39	0.997	0.99941478	0.68	0.004000721	0.33045051	10640	-0.013823709	0.004802012	1.020285039	8.287103346	0.163898212	0.11809662	0.139128965	0.498402256
10	67813812	rs7342039	G	A	0.384	0.39	0.997	0.999633121	0.65	0.003603561	0.312940038	10640	-0.01398086	0.004801817	1.020524256	8.477280981	0.163898212	0.11809662	0.139128965	0.498402256
10	67819747	rs7081880	A	G	0.385	0.4	0.993	0.995924587	0.7	0.003838386	0.325608123	10640	-0.013886069	0.004801906	1.020403044	8.362408625	0.163898212	0.11809662	0.139128965	0.498402256
10	67819849	rs7099996	T	C	0.384	0.4	0.997	0.999220406	0.71	0.003784074	0.323493068	10640	-0.013907456	0.004801865	1.020416352	8.388328507	0.163898212	0.11809662	0.139128965	0.498402256
10	67825111	rs10822702	T	C	0.384	0.4	0.993	0.996034479	0.88	0.003718125	0.320356529	10640	-0.013934646	0.004802106	1.020474666	8.420316445	0.163898212	0.11809662	0.139128965	0.498402256
10	67827726	rs4279912	C	G	0.384	0.4	0.997	0.999022696	0.71	0.003516487	0.307448435	10640	-0.014017765	0.004801894	1.020575531	8.521822548	0.163898212	0.11809662	0.139128965	0.498402256
10	67828000	rs7913938	C	T	0.384	0.4	0.997	0.99900922	0.7	0.003515084	0.307448435	10640	-0.014018365	0.004801894	1.020576448	8.522548972	0.163898212	0.11809662	0.139128965	0.498402256
10	67828436	rs10509251	C	T	0.382	0.39	0.993	0.995834257	0.83	0.00392858	0.327648798	10640	-0.01385228	0.004802363	1.020381355	8.320177253	0.163898212	0.11809662	0.139128965	0.498402256
10	67832365	rs6480136	G	A	0.384	0.4	0.997	0.999211932	0.71	0.003481486	0.307448435	10640	-0.014032698	0.004801878	1.020598595	8.540043814	0.163898212	0.11809662	0.139128965	0.498402256
10	67835868	rs1531476	A	G	0.384	0.4	0.996	0.998666804	0.78	0.003051554	0.302444996	10640	-0.014228868	0.004801896	1.020891545	8.780418817	0.163898212	0.11809662	0.139128965	0.498402256
10	67836995	rs1903880	C	T	0.384	0.4	0.996	0.999100837	0.77	0.003051554	0.302444996	10640	-0.014228868	0.004801896	1.020891545	8.780418817	0.163898212	0.11809662	0.139128965	0.498402256
10	67837659	rs2169665	A	G	0.384	0.4	0.996	0.998888361	0.78	0.003044623	0.302444996	10640	-0.014232245	0.0048019	1.020896353	8.784570247	0.163898212	0.11809662	0.139128965	0.498402256
10	67837703	rs2126750	T	A	0.384	0.4	0.996	0.999002228	0.75	0.003044623	0.302444996	10640	-0.014232245	0.0048019	1.020896353	8.784570247	0.163898212	0.11809662	0.139128965	0.498402256
10	67840378	rs1381852	T	G	0.384	0.4	0.996	0.999043284	0.78	0.00315759	0.302444996	10640	-0.014178486	0.004801971	1.020814497	8.718075776	0.163898212	0.11809662	0.139128965	0.498402256
10	67840391	rs1381851	T	C	0.384	0.4	0.996	0.999052871	0.78	0.003158216	0.302444996	10640	-0.01417819	0.004801971	1.02081407	8.717713757	0.163898212	0.11809662	0.139128965	0.498402256
10	67840526	rs1824674	C	T	0.384	0.4	0.996	0.998982666	0.78	0.003298862	0.305748902	10640	-0.014114051	0.004802186	1.020714424	8.638243221	0.163898212	0.11809662	0.139128965	0.498402256
10	67840779	rs7921402	G	A	0.384	0.4	0.996	0.999023571	0.8	0.002959415	0.302444996	10640	-0.014274808	0.004802114	1.020952326	8.836405337	0.163898212	0.11809662	0.139128965	0.498402256
10	67840823	rs7921429	G	A	0.384	0.4	0.996	0.999084892	0.8	0.00300464	0.302444996	10640	-0.014252036	0.004801985	1.020920028	8.808707579	0.163898212	0.11809662	0.139128965	0.498402256
10	67840879	rs12572585	C	A	0.384	0.4	0.996	0.998679332	0.8	0.002767511	0.290238556	10640	-0.014373028	0.004801979	1.021104085	8.958927901	0.163898212	0.11809662	0.139128965	0.498402256
10	67841108	rs11597357	G	C	0.384	0.4	0.996	0.999050074	0.77	0.002767058	0.290238556	10640	-0.014374163	0.004802278	1.021105243	8.959227234	0.163898212	0.11809662	0.139128965	0.498402256
10	67841509	rs10822704	G	A	0.384	0.4	0.996	0.99865934	0.78	0.002928673	0.302444996	10640	-0.014290956	0.004802366	1.020987362	8.855480578	0.163898212	0.11809662	0.139128965	0.498402256
10	67842734	rs10822705	G	A	0.384	0.4	0.995	0.998050338	0.71	0.00270506	0.286408505	10640	-0.014407898	0.004802454	1.02117324	9.000668353	0.163898212	0.11809662	0.139128965	0.498402256
10	67843148	rs10822707	A	G	0.383	0.39	0.994	0.99761798	0.69	0.001900207	0.240630802	10640	-0.014917125	0.004802404	1.021953865	9.64834653	0.163898212	0.11809662	0.139128965	0.498402256
10	67843797	rs12571011	A	G	0.38	0.39	0.99	0.993338474	0.69	0.003040092	0.302444996	10640	-0.014237103	0.004802796	1.021006855	8.787289217	0.163898212	0.11809662	0.139128965	0.498402256
10	67843820	rs12773997	T	C	0.383	0.4	0.989	0.992073994	0.67	0.00312009	0.302444996	10640	-0.014198438	0.004802727	1.020938256	8.739876865	0.163898212	0.11809662	0.139128965	0.498402256
10	67844377	rs7923623	T	G	0.378	0.39	0.983	0.986768014	0.81	0.002932731	0.302444996	10640	-0.014290896	0.004803031	1.021147746	8.852950998	0.163898212	0.11809662	0.139128965	0.498402256
10	67845960	rs3911782	C	T	0.381	0.39	0.996	0.998776224	0.61	0.001827829	0.236927676	10640	-0.014974525	0.004803139	1.022055219	9.719764907	0.163898212	0.11809662	0.139128965	0.498402256
10	67867873	rs60504549	G	T	0.16	0.15	0.995	0.998277942	0.0047	0.003192342	0.302868369	10640	0.014153392	0.004798972	1.028128703	8.698105716	0.163898212	0.11809662	0.139128965	0.498402256
10	67873220	rs11815893	C	A	0.161	0.15	0.996	0.998767032	0.0043	0.003163033	0.302444996	10640	0.01416683	0.004798889	1.028149405	8.71493309	0.163898212	0.11809662	0.139128965	0.498402256
10	67874489	rs11818566	T	C	0.161	0.15	0.996	0.998489003	0.0047	0.003160086	0.302444996	10640	0.014168211	0.004798888	1.028152193	8.716633749	0.163898212	0.11809662	0.139128965	0.498402256
10	67874515	rs11818571	T	A	0.161	0.15	0.996	0.998563959	0.0047	0.003158292	0.302444996	10640	0.014169066	0.004798892	1.028153985	8.717670221	0.163898212	0.11809662	0.139128965	0.498402256
10	67875571	rs72793499	C	T	0.161	0.15	0.996	0.999051343	0.0043	0.003154576	0.302444996	10640	0.01417079	0.004798885	1.028157117	8.719818373	0.163898212	0.11809662	0.139128965	0.498402256
10	67875993	rs72793500	G	T	0.161	0.15	0.996	0.999245075	0.0043	0.002906105	0.301179402	10640	0.014291452	0.004798705	1.028384142	8.869613081	0.163898212	0.11809662	0.139128965	0.498402256
10	67876485	rs10996911	C	T	0.291	0.28	0.995	0.999028842	0.53	0.00171401	0.232183257	10640	0.015057993	0.004800779	1.023886591	9.838089508	0.163898212	0.11809662	0.139128965	0.498402256
10	67876763	rs1462827	G	C	0.161	0.15	0.996	0.999066588	0.0048	0.002906105	0.301179402	10640	0.014291452	0.004798705	1.028384142	8.869613081	0.163898212	0.11809662	0.139128965	0.498402256
10	67879059	rs60761283	T	A	0.161	0.15	0.996	0.99901101	0.0053	0.003345901	0.305748902	10640	0.014084018	0.004799143	1.027973061	8.612430618	0.163898212	0.11809662	0.139128965	0.498402256
10	67879327	rs72795303	C	T	0.161	0.15	0.996	0.999329134	0.0048	0.003376911	0.305748902	10640	0.014070232	0.004799133	1.027944945	8.595615149	0.163898212	0.11809662	0.139128965	0.498402256
10	67879577	rs72795305	G	A	0.161	0.15	0.996	0.999088405	0.0053	0.003374835	0.305748902	10640	0.014071153	0.004799134	1.027946831	8.596735674	0.163898212	0.11809662	0.139128965	0.498402256
10	67881401	rs72795307	A	G	0.161	0.15	0.996	0.999010325	0.0053	0.003378114	0.305748902	10640	0.014069677	0.004799125	1.027943132	8.594965897	0.163898212	0.11809662	0.139128965	0.498402256
10	67882137	rs1903872	A	G	0.396	0.38	0.997	0.999446955	0.54	0.003860585	0.325608123	10640	0.013881386	0.004803299	1.020232271	8.351921419	0.163898212	0.11809662	0.139128965	0.498402256
10	67888229	rs11817346	A	G	0.162	0.15	0.996	0.9990318	0.015	0.00156021	0.230999186	10640	0.015180273	0.004797715	1.029999343	10.01129657	0.163898212	0.11809662	0.139128965	0.498402256
10	67893900	rs10996924	A	T	0.399	0.38	0.995	0.997327649	0.52	0.003512659	0.307448435	10640	0.014020341	0.004802217	1.020426876	8.523806355	0.163898212	0.11809662	0.139128965	0.498402256
10	67894481	rs7895803	G	A	0.399	0.38	0.995	0.997414209	0.49	0.003385956	0.305748902	10640	0.014075549	0.004802308	1.020503805	8.590740048	0.163898212	0.11809662	0.139128965	0.498402256
10	67896210	rs11815000	C	T	0.162	0.15	0.996	0.999135617	0.013	0.001935163	0.240973708	10640	0.014877245	0.004797904	1.029413614	9.614835573	0.163898212	0.11809662	0.139128965	0.498402256
10	67898652	rs72795330	G	T	0.162	0.15	0.996	0.998570638	0.011	0.002037582	0.245302532	10640	0.014804165	0.004798039	1.029266448	9.520072931	0.163898212	0.11809662	0.139128965	0.498402256
10	67904895	rs57338316	A	G	0.162	0.15	0.996	0.999250195	0.0095	0.001939878	0.240973708	10640	0.014873869	0.004797932	1.029395293	9.610362374	0.163898212	0.11809662	0.139128965	0.498402256
10	67904984	rs16922536	C	T	0.162	0.15	0.996	0.999317254	0.011	0.001939878	0.240973708	10640	0.014873869	0.004797932	1.029395293	9.610362374	0.163898212	0.11809662	0.139128965	0.498402256
10	67905220	rs16922537	A	T	0.162	0.15	0.996	0.999393019	0.0087	0.001939878	0.240973708	10640	0.014873869	0.004797932	1.029395293	9.610362374	0.163898212	0.11809662	0.139128965	0.498402256
10	67905708	rs56383845	T	C	0.162	0.15	0.996	0.999384875	0.011	0.001940211	0.240973708	10640	0.014873626	0.004797932	1.029394935	9.610046276	0.163898212	0.11809662	0.139128965	0.498402256
10	67908494	rs58030045	C	T	0.162	0.15	0.996	0.998700761	0.0095	0.00204462	0.245477308	10640	0.014799123	0.004798001	1.029247821	9.513739388	0.163898212	0.11809662	0.139128965	0.498402256
10	67909488	rs10762027	C	T	0.396	0.38	0.986	0.99092786	0.4	0.002347227	0.265146154	10640	0.014613907	0.004802303	1.021363109	9.260482232	0.163898212	0.11809662	0.139128965	0.498402256
10	67910214	rs11818886	T	C	0.162	0.15	0.996	0.998254607	0.0095	0.00211473	0.251866169	10640	0.014751052	0.004798053	1.02915204	9.451829404	0.163898212	0.11809662	0.139128965	0.498402256
10	67918830	rs113186417	G	A	0.162	0.15	0.996	0.999166965	0.011	0.002279888	0.262129975	10640	0.014641134	0.004797446	1.028918985	9.313850759	0.163898212	0.11809662	0.139128965	0.498402256
10	67919081	rs7079826	G	A	0.162	0.15	0.996	0.999033087	0.011	0.002279888	0.262129975	10640	0.014641134	0.004797446	1.028918985	9.313850759	0.163898212	0.11809662	0.139128965	0.498402256
10	67925579	rs56026630	C	T	0.163	0.15	0.996	0.997383168	0.012	0.002315952	0.26363474	10640	0.014617598	0.00479715	1.028853409	9.285072981	0.163898212	0.11809662	0.139128965	0.498402256
10	67929449	rs10822735	G	T	0.623	0.63	0.996	0.998809263	0.11	0.000952264	0.228934263	10640	-0.015868443	0.00480107	1.023630255	10.92427392	0.163898212	0.11809662	0.139128965	0.498402256
10	67930353	rs11814341	C	A	0.162	0.15	0.996	0.999117777	0.012	0.002240199	0.260504978	10640	0.014665357	0.004797095	1.028965167	9.346060327	0.163898212	0.11809662	0.139128965	0.498402256
10	67930380	rs11816309	T	C	0.162	0.15	0.996	0.999158121	0.012	0.002240381	0.260504978	10640	0.01466524	0.004797095	1.028964975	9.345911079	0.163898212	0.11809662	0.139128965	0.498402256
10	67930394	rs55932364	A	T	0.162	0.15	0.996	0.999161516	0.012	0.002240929	0.260504978	10640	0.014664888	0.004797095	1.028964269	9.345462781	0.163898212	0.11809662	0.139128965	0.498402256
10	67930797	rs10740224	A	G	0.623	0.63	0.996	0.998596539	0.097	0.000956917	0.228934263	10640	-0.015862034	0.004801118	1.023622075	10.91523317	0.163898212	0.11809662	0.139128965	0.498402256
10	67931028	rs57755606	T	A	0.16	0.15	0.942	0.948718962	0.15	0.003204022	0.302868369	10640	0.014145096	0.004797997	1.028755401	8.691443263	0.163898212	0.11809662	0.139128965	0.498402256
10	67932235	rs7083058	G	A	0.162	0.15	0.996	0.998945723	0.011	0.002287986	0.262129975	10640	0.014635324	0.004797217	1.028903255	9.307348839	0.163898212	0.11809662	0.139128965	0.498402256
10	67933601	rs56010006	T	C	0.162	0.15	0.996	0.99940948	0.011	0.002306765	0.263282829	10640	0.0146235	0.004797205	1.028878526	9.292360058	0.163898212	0.11809662	0.139128965	0.498402256
10	67934222	rs7076331	T	C	0.162	0.15	0.996	0.99892439	0.0096	0.002290699	0.262129975	10640	0.014633332	0.004797124	1.028898821	9.305175489	0.163898212	0.11809662	0.139128965	0.498402256
10	67938292	rs72795363	A	C	0.164	0.16	0.984	0.985905744	0.012	0.003007798	0.302444996	10640	0.014235991	0.004797102	1.028126304	8.806789295	0.163898212	0.11809662	0.139128965	0.498402256
10	67945100	rs7895026	T	C	0.122	0.13	0.942	0.959014104	0.35	0.0032425	0.304500437	10640	0.014131032	0.004799242	1.031974626	8.669668697	0.163898212	0.11809662	0.139128965	0.498402256
10	67945174	rs72795370	A	C	0.122	0.13	0.942	0.958838347	0.35	0.003248379	0.304500437	10640	0.014128346	0.004799244	1.031968397	8.666364977	0.163898212	0.11809662	0.139128965	0.498402256
10	67945367	rs7895394	T	G	0.122	0.13	0.942	0.959048396	0.4	0.003249982	0.304500437	10640	0.014127605	0.004799242	1.03196641	8.665465105	0.163898212	0.11809662	0.139128965	0.498402256
10	67945710	rs7086512	C	T	0.121	0.13	0.939	0.95666779	0.54	0.001808106	0.235762031	10640	0.014978239	0.004799405	1.034040748	9.73972427	0.163898212	0.11809662	0.139128965	0.498402256
10	67948073	rs61285689	C	T	0.121	0.13	0.939	0.95625861	0.54	0.001966512	0.24222762	10640	0.014859327	0.004799503	1.03375376	9.585300391	0.163898212	0.11809662	0.139128965	0.498402256
10	67949664	rs11816190	C	T	0.161	0.15	0.996	0.998268541	0.031	0.00165077	0.232183257	10640	0.015098803	0.004796941	1.029894479	9.907323936	0.163898212	0.11809662	0.139128965	0.498402256
10	67950420	rs7918551	G	A	0.161	0.15	0.996	0.999310205	0.034	0.001712813	0.232183257	10640	0.01504719	0.004797021	1.02979263	9.839375663	0.163898212	0.11809662	0.139128965	0.498402256
10	67951867	rs72795383	A	T	0.161	0.15	0.996	0.999124845	0.031	0.001712813	0.232183257	10640	0.01504719	0.004797021	1.02979263	9.839375663	0.163898212	0.11809662	0.139128965	0.498402256
10	67951989	rs7070264	G	C	0.161	0.15	0.996	0.998697455	0.036	0.001712813	0.232183257	10640	0.01504719	0.004797021	1.02979263	9.839375663	0.163898212	0.11809662	0.139128965	0.498402256
10	67953421	rs4745888	T	C	0.161	0.15	0.996	0.999168612	0.033	0.001712813	0.232183257	10640	0.01504719	0.004797021	1.02979263	9.839375663	0.163898212	0.11809662	0.139128965	0.498402256
10	67953623	rs16922588	C	T	0.161	0.15	0.996	0.999127191	0.033	0.001712813	0.232183257	10640	0.01504719	0.004797021	1.02979263	9.839375663	0.163898212	0.11809662	0.139128965	0.498402256
10	67953938	rs7904019	C	A	0.161	0.15	0.996	0.999204505	0.036	0.001712813	0.232183257	10640	0.01504719	0.004797021	1.02979263	9.839375663	0.163898212	0.11809662	0.139128965	0.498402256
10	67958828	rs16922596	C	T	0.161	0.15	0.994	0.997339161	0.033	0.001408284	0.229763911	10640	0.01531849	0.004796339	1.030345052	10.20028167	0.163898212	0.11809662	0.139128965	0.498402256
10	67963186	rs7920624	A	T	0.513	0.5	0.993	0.995652639	0.96	0.003519334	0.307448435	10640	-0.014012921	0.00480065	1.020049395	8.520348511	0.163898212	0.11809662	0.139128965	0.498402256
10	67964392	rs72795400	G	C	0.16	0.15	0.992	0.996314763	0.019	0.002255366	0.260803432	10640	0.014648973	0.004794912	1.029123244	9.333683334	0.163898212	0.11809662	0.139128965	0.498402256
10	67964689	rs1471382	T	C	0.161	0.15	0.988	0.992809663	0.013	0.00217178	0.257100217	10640	0.014704325	0.004795265	1.029285182	9.402968987	0.163898212	0.11809662	0.139128965	0.498402256
10	67967405	rs72797208	G	A	0.155	0.15	0.958	0.967204176	0.12	0.002631529	0.279986987	10640	0.014428727	0.004795983	1.029476052	9.051088472	0.163898212	0.11809662	0.139128965	0.498402256
10	68012028	rs72799121	C	T	0.182	0.18	0.953	0.96554299	0.58	0.00225455	0.260803432	10640	0.014653068	0.004796082	1.027708396	9.334347467	0.163898212	0.11809662	0.139128965	0.498402256
10	68034367	rs10997030	A	T	0.181	0.18	0.949	0.960892565	0.97	0.002229118	0.260504978	10640	0.014674124	0.004797629	1.027837006	9.355156199	0.163898212	0.11809662	0.139128965	0.498402256
10	68041340	rs72799154	G	A	0.18	0.18	0.953	0.965178038	0.87	0.002566384	0.27601731	10640	0.014470949	0.004797872	1.027473273	9.096967308	0.163898212	0.11809662	0.139128965	0.498402256
10	68079243	rs34378762	T	C	0.745	0.75	0.99	0.994991226	0.29	0.00103785	0.228934263	10640	0.015747461	0.004799641	1.026032488	10.76474153	0.163898212	0.11809662	0.139128965	0.498402256
10	68079310	rs7072330	T	C	0.255	0.25	0.99	0.994999991	0.29	0.00103785	0.228934263	10640	-0.015747461	0.004799641	1.026032488	10.76474153	0.163898212	0.11809662	0.139128965	0.498402256
10	68088348	rs10762057	C	T	0.702	0.7	0.992	0.996920592	0.39	0.002599921	0.277970149	10640	-0.014465503	0.004802344	1.022547501	9.073202579	0.163898212	0.11809662	0.139128965	0.498402256
10	68088606	rs10762059	C	A	0.698	0.69	0.981	0.986688058	0.41	0.0024111	0.26754691	10640	-0.014573654	0.004801849	1.022752431	9.211277212	0.163898212	0.11809662	0.139128965	0.498402256
10	68089510	rs7918597	T	A	0.703	0.7	0.994	0.997979103	0.31	0.002978796	0.302444996	10640	-0.014264549	0.004801903	1.022223357	8.824483244	0.163898212	0.11809662	0.139128965	0.498402256
10	68096219	rs4592316	C	A	0.703	0.7	0.994	0.998828856	0.36	0.003085684	0.302444996	10640	-0.014212985	0.004802091	1.022139054	8.760115195	0.163898212	0.11809662	0.139128965	0.498402256
10	68097322	rs10762062	C	T	0.703	0.7	0.994	0.998985115	0.36	0.003469157	0.307448435	10640	-0.014039189	0.004802283	1.021862971	8.546506265	0.163898212	0.11809662	0.139128965	0.498402256
10	68811429	rs7909959	A	T	0.407	0.35	0.996	0.998222973	0.47	0.003455989	0.307448435	10640	-0.014051755	0.004804634	1.020408006	8.553434957	0.163898212	0.11809662	0.139128965	0.498402256
10	68839450	rs10997497	G	A	0.425	0.37	0.977	0.980860516	0.13	0.003298884	0.305748902	10640	-0.014123712	0.004805476	1.020498625	8.638230981	0.163898212	0.11809662	0.139128965	0.498402256
10	68876314	rs12269143	G	A	0.467	0.41	0.996	0.997758444	0.28	0.004933768	0.379020358	10640	-0.01354067	0.004815462	1.019335121	7.906865487	0.163898212	0.11809662	0.139128965	0.498402256
10	69387569	rs7072321	G	T	0.009	0.01	0.899	0.915336346	1	0.003611365	0.312999254	10640	-0.014000234	0.004809589	1.117358144	8.473342076	0.163898212	0.11809662	0.139128965	0.498402256
10	69547200	rs74532741	G	A	0.435	0.38	0.989	0.992881112	0.32	0.000504749	0.205367358	10640	0.016723741	0.004806647	1.02408741	12.10548983	0.163898212	0.11809662	0.139128965	0.498402256
10	69548835	rs78469520	T	C	0.435	0.38	0.989	0.992739448	0.33	0.000502837	0.205367358	10640	0.016728722	0.004806672	1.024093463	12.11257516	0.163898212	0.11809662	0.139128965	0.498402256
10	69557343	rs4237314	C	A	0.429	0.37	0.961	0.970184207	0.1	0.00012087	0.067231511	10640	0.018481496	0.004805656	1.026937138	14.79002355	0.163898212	0.11809662	0.139128965	0.498402256
10	69557471	rs4595433	G	A	0.424	0.37	0.936	0.946650632	0.14	0.000130075	0.07144705	10640	0.018393357	0.0048053	1.02712953	14.65146401	0.163898212	0.11809662	0.139128965	0.498402256
10	69561765	rs10997816	G	T	0.158	0.17	0.975	0.98115743	0.57	0.003024057	0.302444996	10640	-0.014245263	0.004802911	1.028259686	8.796945007	0.163898212	0.11809662	0.139128965	0.498402256
10	69562826	rs76931017	G	A	0.451	0.37	0.968	0.973571641	0.58	3.63E-08	6.72E-05	10640	0.026461964	0.004800971	1.038869461	30.37987343	0.163898212	0.11809662	0.139128965	0.498402256
10	69564969	rs74719503	T	G	0.455	0.38	0.982	0.986396521	0.38	3.94E-08	6.72E-05	10640	0.026392899	0.004800826	1.038548169	30.22332173	0.163898212	0.11809662	0.139128965	0.498402256
10	69569519	rs10997819	C	T	0.155	0.17	0.969	0.975109633	0.77	0.002526813	0.273480786	10640	-0.014508466	0.004802807	1.029097964	9.125416662	0.163898212	0.11809662	0.139128965	0.498402256
10	69579057	rs7080662	T	C	0.155	0.17	0.97	0.975491499	0.62	0.002327848	0.26363474	10640	-0.014626933	0.004802644	1.029349336	9.275680281	0.163898212	0.11809662	0.139128965	0.498402256
10	69583206	rs962608	G	A	0.28	0.28	0.987	0.992751431	0.17	5.98E-05	0.035500807	10640	-0.019297958	0.004806138	1.031141192	16.12242013	0.163898212	0.11809662	0.139128965	0.498402256
10	69583513	rs78784886	C	A	0.449	0.37	0.975	0.979477468	0.26	3.42E-08	6.72E-05	10640	0.026513353	0.004800809	1.038904915	30.50003794	0.163898212	0.11809662	0.139128965	0.498402256
10	69583746	rs7100606	T	A	0.28	0.28	0.987	0.992228321	0.16	5.98E-05	0.035500807	10640	-0.019297958	0.004806138	1.031141192	16.12242013	0.163898212	0.11809662	0.139128965	0.498402256
10	69583855	rs35858192	A	G	0.157	0.17	0.985	0.989855228	0.52	0.00235407	0.265237256	10640	-0.014611008	0.004802734	1.028967093	9.255146467	0.163898212	0.11809662	0.139128965	0.498402256
10	69584713	rs79839293	A	G	0.276	0.28	0.97	0.975934622	0.4	6.34E-05	0.036655721	10640	-0.019230376	0.004805923	1.031386724	16.0111304	0.163898212	0.11809662	0.139128965	0.498402256
10	69584850	rs7087595	A	G	0.28	0.28	0.987	0.992353036	0.16	5.86E-05	0.035500807	10640	-0.01932054	0.004806166	1.031179903	16.15998968	0.163898212	0.11809662	0.139128965	0.498402256
10	69586239	rs74642861	T	A	0.443	0.36	0.947	0.951227066	0.47	4.28E-08	6.72E-05	10640	0.026321795	0.00480077	1.039237369	30.06140135	0.163898212	0.11809662	0.139128965	0.498402256
10	69587708	rs10997823	A	T	0.281	0.28	0.987	0.992977209	0.24	6.24E-05	0.036573505	10640	-0.019249626	0.004806327	1.030988495	16.04050435	0.163898212	0.11809662	0.139128965	0.498402256
10	69590093	rs10997824	G	A	0.283	0.29	0.983	0.986374699	0.3	4.14E-05	0.02601142	10640	-0.019710863	0.004806312	1.031737237	16.81850217	0.163898212	0.11809662	0.139128965	0.498402256
10	69591262	rs7918428	A	C	0.281	0.28	0.992	0.99684867	0.33	3.50E-05	0.02352628	10640	-0.019898761	0.004806173	1.031961537	17.14167605	0.163898212	0.11809662	0.139128965	0.498402256
10	69591795	rs4746712	G	A	0.281	0.28	0.991	0.995011176	0.31	3.27E-05	0.023150575	10640	-0.019973989	0.004806255	1.032106239	17.27093842	0.163898212	0.11809662	0.139128965	0.498402256
10	69591873	rs4746713	A	T	0.156	0.17	0.988	0.991025397	0.7	0.00127208	0.229763911	10640	-0.01547427	0.004801101	1.030749641	10.38816259	0.163898212	0.11809662	0.139128965	0.498402256
10	69594595	rs7900806	A	T	0.156	0.17	0.993	0.995368565	0.65	0.001183057	0.229763911	10640	-0.015573898	0.00480111	1.030889502	10.52231418	0.163898212	0.11809662	0.139128965	0.498402256
10	69595187	rs12416174	C	T	0.452	0.37	0.994	0.996503345	0.24	3.52E-08	6.72E-05	10640	0.026490696	0.004801303	1.038564518	30.44167653	0.163898212	0.11809662	0.139128965	0.498402256
10	69595972	rs1985797	G	A	0.284	0.28	0.986	0.991360752	0.31	2.80E-05	0.021452891	10640	-0.020144655	0.004806427	1.032354842	17.56608142	0.163898212	0.11809662	0.139128965	0.498402256
10	69597824	rs2273772	C	T	0.452	0.38	0.995	0.997358855	0.25	3.38E-08	6.72E-05	10640	0.026526724	0.004801366	1.038609212	30.52372971	0.163898212	0.11809662	0.139128965	0.498402256
10	69598378	rs7903558	T	G	0.281	0.28	0.994	0.998178806	0.37	3.21E-05	0.023141882	10640	-0.019993451	0.004806535	1.032095555	17.30260129	0.163898212	0.11809662	0.139128965	0.498402256
10	69598414	rs6480295	A	G	0.281	0.28	0.994	0.99811736	0.41	2.83E-05	0.021452891	10640	-0.020131855	0.004806544	1.032315555	17.54291128	0.163898212	0.11809662	0.139128965	0.498402256
10	69598457	rs7918666	G	A	0.281	0.28	0.994	0.998044776	0.38	3.48E-05	0.02352628	10640	-0.019902733	0.004805956	1.031922526	17.15007041	0.163898212	0.11809662	0.139128965	0.498402256
10	69599330	rs7074048	A	C	0.156	0.17	0.996	0.999074236	0.57	0.00147846	0.230999186	10640	-0.015263029	0.004800135	1.030177362	10.11054531	0.163898212	0.11809662	0.139128965	0.498402256
10	69599486	rs7074303	A	G	0.157	0.17	0.99	0.99323938	0.6	0.001511581	0.230999186	10640	-0.015232163	0.004800138	1.030129405	10.0696804	0.163898212	0.11809662	0.139128965	0.498402256
10	69600002	rs36073718	A	G	0.156	0.17	0.996	0.998867311	0.6	0.001478623	0.230999186	10640	-0.015262877	0.004800135	1.03017705	10.11034223	0.163898212	0.11809662	0.139128965	0.498402256
10	69601449	rs12268368	G	A	0.157	0.17	0.996	0.999372034	0.62	0.001711331	0.232183257	10640	-0.015059054	0.004800414	1.029756712	9.840969424	0.163898212	0.11809662	0.139128965	0.498402256
10	69602277	rs7912460	C	G	0.157	0.17	0.996	0.999221566	0.65	0.001737641	0.232183257	10640	-0.015037194	0.004800302	1.029714565	9.812880641	0.163898212	0.11809662	0.139128965	0.498402256
10	69602616	rs79651769	G	C	0.451	0.38	0.996	0.998017198	0.23	4.14E-08	6.72E-05	10640	0.026352258	0.004801224	1.038348606	30.12532621	0.163898212	0.11809662	0.139128965	0.498402256
10	69602892	rs10997828	A	C	0.155	0.17	0.982	0.985574434	0.86	0.001857109	0.238431952	10640	-0.014943357	0.004800366	1.029862852	9.690533878	0.163898212	0.11809662	0.139128965	0.498402256
10	69603022	rs10823090	A	G	0.157	0.17	0.996	0.999469209	0.62	0.001736896	0.232183257	10640	-0.015037798	0.004800302	1.029715744	9.813670249	0.163898212	0.11809662	0.139128965	0.498402256
10	69603286	rs10997829	A	G	0.157	0.17	0.996	0.999563429	0.62	0.001738389	0.232183257	10640	-0.015036584	0.004800301	1.029713303	9.812088692	0.163898212	0.11809662	0.139128965	0.498402256
10	69603288	rs77546299	C	G	0.451	0.38	0.996	0.998164751	0.24	4.18E-08	6.72E-05	10640	0.026344946	0.00480122	1.038338875	30.10865586	0.163898212	0.11809662	0.139128965	0.498402256
10	69604303	rs1080229	A	G	0.157	0.17	0.996	0.999334671	0.65	0.001737315	0.232183257	10640	-0.015037456	0.004800301	1.029715193	9.81322638	0.163898212	0.11809662	0.139128965	0.498402256
10	69605888	rs12256630	T	C	0.28	0.28	0.988	0.991765454	0.46	3.53E-05	0.02352628	10640	-0.019885726	0.004805876	1.03201468	17.12134366	0.163898212	0.11809662	0.139128965	0.498402256
10	69605966	rs12248956	G	A	0.156	0.17	0.996	0.999221956	0.65	0.001635771	0.232183257	10640	-0.015121689	0.00480014	1.029886831	9.924139099	0.163898212	0.11809662	0.139128965	0.498402256
10	69606629	rs10997830	A	G	0.156	0.17	0.996	0.999171393	0.67	0.001635771	0.232183257	10640	-0.015121689	0.00480014	1.029886831	9.924139099	0.163898212	0.11809662	0.139128965	0.498402256
10	69606682	rs10823091	T	C	0.157	0.17	0.996	0.99923139	0.65	0.001635771	0.232183257	10640	-0.015121689	0.00480014	1.029886831	9.924139099	0.163898212	0.11809662	0.139128965	0.498402256
10	69607037	rs4746714	T	C	0.157	0.17	0.996	0.999220917	0.65	0.00168228	0.232183257	10640	-0.015082171	0.004800101	1.029809591	9.872497731	0.163898212	0.11809662	0.139128965	0.498402256
10	69607395	rs10997832	C	G	0.156	0.17	0.996	0.999256274	0.65	0.00168228	0.232183257	10640	-0.015082171	0.004800101	1.029809591	9.872497731	0.163898212	0.11809662	0.139128965	0.498402256
10	69608322	rs7083505	C	A	0.155	0.17	0.982	0.984690593	0.7	0.001655777	0.232183257	10640	-0.015104532	0.004800112	1.0302056	9.901744957	0.163898212	0.11809662	0.139128965	0.498402256
10	69608658	rs12780228	A	C	0.282	0.28	0.995	0.99794083	0.46	3.87E-05	0.025034764	10640	-0.019783238	0.004805727	1.031694037	16.94636626	0.163898212	0.11809662	0.139128965	0.498402256
10	69609305	rs7096745	C	A	0.157	0.17	0.996	0.998514566	0.65	0.001783013	0.234020947	10640	-0.014999858	0.0048	1.029644977	9.765439718	0.163898212	0.11809662	0.139128965	0.498402256
10	69609323	rs75818614	C	T	0.451	0.38	0.995	0.99652499	0.21	3.70E-08	6.72E-05	10640	0.026446922	0.004801093	1.038501661	30.34379885	0.163898212	0.11809662	0.139128965	0.498402256
10	69609540	rs7097008	C	A	0.156	0.17	0.996	0.99919869	0.67	0.001783013	0.234020947	10640	-0.014999858	0.0048	1.029644977	9.765439718	0.163898212	0.11809662	0.139128965	0.498402256
10	69609880	rs10762181	C	G	0.156	0.17	0.996	0.999092126	0.67	0.001783013	0.234020947	10640	-0.014999858	0.0048	1.029644977	9.765439718	0.163898212	0.11809662	0.139128965	0.498402256
10	69610420	rs4379726	T	C	0.156	0.17	0.996	0.999124591	0.67	0.001784102	0.234020947	10640	-0.014998987	0.004799998	1.029643173	9.764315606	0.163898212	0.11809662	0.139128965	0.498402256
10	69611569	rs1983766	A	G	0.156	0.17	0.996	0.999085723	0.67	0.001802122	0.235681049	10640	-0.014984782	0.004799999	1.029615243	9.745824098	0.163898212	0.11809662	0.139128965	0.498402256
10	69613031	rs7081610	C	A	0.156	0.17	0.995	0.998603945	0.75	0.00147691	0.230999186	10640	-0.015263261	0.004799748	1.03019725	10.11248111	0.163898212	0.11809662	0.139128965	0.498402256
10	69614452	rs4403695	T	C	0.156	0.17	0.996	0.998488139	0.75	0.001433951	0.229763911	10640	-0.015304249	0.004799729	1.030273748	10.16694642	0.163898212	0.11809662	0.139128965	0.498402256
10	69615042	rs10997834	A	G	0.156	0.17	0.996	0.999242192	0.75	0.001427023	0.229763911	10640	-0.015310966	0.004799727	1.030286474	10.17588409	0.163898212	0.11809662	0.139128965	0.498402256
10	69617133	rs10997835	C	T	0.282	0.28	0.995	0.998209974	0.48	2.96E-05	0.022025736	10640	-0.020079516	0.004805703	1.032178376	17.4579237	0.163898212	0.11809662	0.139128965	0.498402256
10	69617347	rs80309727	G	T	0.452	0.38	0.996	0.997802726	0.28	1.91E-08	6.72E-05	10640	0.027001673	0.004801011	1.039279461	31.6312201	0.163898212	0.11809662	0.139128965	0.498402256
10	69617766	rs4745943	T	G	0.156	0.17	0.996	0.999231978	0.73	0.001427023	0.229763911	10640	-0.015310966	0.004799727	1.030286474	10.17588409	0.163898212	0.11809662	0.139128965	0.498402256
10	69618578	rs10997838	A	G	0.156	0.17	0.996	0.999380005	0.73	0.001427023	0.229763911	10640	-0.015310966	0.004799727	1.030286474	10.17588409	0.163898212	0.11809662	0.139128965	0.498402256
10	69618896	rs10997839	C	G	0.282	0.28	0.995	0.998975045	0.49	3.01E-05	0.022025736	10640	-0.020061876	0.004805578	1.032139795	17.42817076	0.163898212	0.11809662	0.139128965	0.498402256
10	69619815	rs7910368	G	A	0.156	0.17	0.996	0.999301347	0.73	0.001427023	0.229763911	10640	-0.015310966	0.004799727	1.030286474	10.17588409	0.163898212	0.11809662	0.139128965	0.498402256
10	69620105	rs7913580	A	G	0.156	0.17	0.996	0.998880962	0.75	0.001424147	0.229763911	10640	-0.015313785	0.004799732	1.030293308	10.17960796	0.163898212	0.11809662	0.139128965	0.498402256
10	69620670	rs10823093	A	G	0.156	0.17	0.996	0.999030571	0.78	0.001516262	0.230999186	10640	-0.015226178	0.004799611	1.030124906	10.06397869	0.163898212	0.11809662	0.139128965	0.498402256
10	69623057	rs7895833	G	A	0.281	0.28	0.995	0.998819383	0.51	3.49E-05	0.02352628	10640	-0.019899419	0.004805719	1.031882877	17.14605069	0.163898212	0.11809662	0.139128965	0.498402256
10	69623181	rs10997841	G	A	0.156	0.17	0.996	0.999512594	0.75	0.001437902	0.229763911	10640	-0.015299838	0.004799545	1.030273168	10.16186814	0.163898212	0.11809662	0.139128965	0.498402256
10	69623271	rs17712705	A	G	0.156	0.17	0.996	0.999315896	0.78	0.001437902	0.229763911	10640	-0.015299838	0.004799545	1.030273168	10.16186814	0.163898212	0.11809662	0.139128965	0.498402256
10	69623307	rs34577661	G	A	0.156	0.17	0.996	0.999209408	0.78	0.001437902	0.229763911	10640	-0.015299838	0.004799545	1.030273168	10.16186814	0.163898212	0.11809662	0.139128965	0.498402256
10	69623395	rs34980357	A	G	0.156	0.17	0.996	0.999045826	0.81	0.001437902	0.229763911	10640	-0.015299838	0.004799545	1.030273168	10.16186814	0.163898212	0.11809662	0.139128965	0.498402256
10	69623737	rs12415454	G	A	0.452	0.38	0.996	0.998422006	0.29	1.90E-08	6.72E-05	10640	0.027006795	0.004800946	1.0392808	31.64407396	0.163898212	0.11809662	0.139128965	0.498402256
10	69624180	rs12415800	G	A	0.452	0.38	0.996	0.998318665	0.29	1.92E-08	6.72E-05	10640	0.026996149	0.004800965	1.039266648	31.6188895	0.163898212	0.11809662	0.139128965	0.498402256
10	69624232	rs7075506	G	A	0.156	0.17	0.995	0.998000368	0.7	0.001564444	0.230999186	10640	-0.015181629	0.004799341	1.03005959	10.00630044	0.163898212	0.11809662	0.139128965	0.498402256
10	69625628	rs10997844	G	A	0.156	0.17	0.996	0.999082499	0.62	0.001571816	0.230999186	10640	-0.015176516	0.004799803	1.030024213	9.997634483	0.163898212	0.11809662	0.139128965	0.498402256
10	69626284	rs6480297	G	A	0.156	0.17	0.996	0.99917373	0.62	0.001571229	0.230999186	10640	-0.015177038	0.004799803	1.030025182	9.998323812	0.163898212	0.11809662	0.139128965	0.498402256
10	69627422	rs1806821	C	T	0.156	0.17	0.996	0.99892749	0.62	0.001545067	0.230999186	10640	-0.015200519	0.004799805	1.030069344	10.02927713	0.163898212	0.11809662	0.139128965	0.498402256
10	69627759	rs730821	C	T	0.282	0.28	0.995	0.998467248	0.38	3.60E-05	0.023598391	10640	-0.019866383	0.004806036	1.031845272	17.0869153	0.163898212	0.11809662	0.139128965	0.498402256
10	69628475	rs79651647	C	T	0.452	0.37	0.996	0.997102076	0.21	1.77E-08	6.72E-05	10640	0.027065487	0.004801274	1.03941566	31.77743133	0.163898212	0.11809662	0.139128965	0.498402256
10	69628738	rs7095211	C	A	0.156	0.17	0.996	0.998449989	0.62	0.001571636	0.230999186	10640	-0.015176676	0.004799803	1.03002447	9.997846581	0.163898212	0.11809662	0.139128965	0.498402256
10	69628936	rs12572973	C	T	0.45	0.37	0.988	0.990266227	0.25	1.92E-08	6.72E-05	10640	0.026998885	0.004801345	1.039468007	31.62028806	0.163898212	0.11809662	0.139128965	0.498402256
10	69628956	rs7091600	T	A	0.153	0.17	0.972	0.976635215	0.8	0.001659462	0.232183257	10640	-0.015100436	0.004799803	1.030431427	9.897649903	0.163898212	0.11809662	0.139128965	0.498402256
10	69629036	rs76164521	G	A	0.452	0.37	0.996	0.998174607	0.23	1.93E-08	6.72E-05	10640	0.026994353	0.004801259	1.039305394	31.61080917	0.163898212	0.11809662	0.139128965	0.498402256
10	69629591	rs6480298	G	A	0.157	0.17	0.989	0.99245983	0.6	0.001566808	0.230999186	10640	-0.015181807	0.004800065	1.030066002	10.00351773	0.163898212	0.11809662	0.139128965	0.498402256
10	69630907	rs7100912	T	G	0.157	0.17	0.993	0.995816281	0.57	0.001554459	0.230999186	10640	-0.015191471	0.004799622	1.030085224	10.01810482	0.163898212	0.11809662	0.139128965	0.498402256
10	69631362	rs145356089	C	T	0.452	0.37	0.995	0.997686246	0.21	2.17E-08	6.72E-05	10640	0.026902029	0.004801781	1.039181068	31.38812875	0.163898212	0.11809662	0.139128965	0.498402256
10	69631393	rs6480299	C	G	0.151	0.16	0.955	0.961005868	0.24	0.001502249	0.230999186	10640	-0.0152397	0.004799792	1.031165106	10.0811021	0.163898212	0.11809662	0.139128965	0.498402256
10	69632512	rs7072763	T	C	0.159	0.17	0.981	0.985699976	0.48	0.001417954	0.229763911	10640	-0.015317553	0.004799018	1.030283306	10.18765092	0.163898212	0.11809662	0.139128965	0.498402256
10	69632695	rs12412886	T	A	0.452	0.37	0.996	0.997574019	0.21	2.27E-08	6.72E-05	10640	0.026862885	0.004801774	1.039119143	31.29693539	0.163898212	0.11809662	0.139128965	0.498402256
10	69632961	rs7076788	T	A	0.156	0.17	0.996	0.998728594	0.62	0.001405819	0.229763911	10640	-0.015332167	0.004799861	1.030333837	10.20351581	0.163898212	0.11809662	0.139128965	0.498402256
10	69633348	rs75255354	G	T	0.452	0.37	0.996	0.998207116	0.22	1.81E-08	6.72E-05	10640	0.027050855	0.004801493	1.039388808	31.74018241	0.163898212	0.11809662	0.139128965	0.498402256
10	69633585	rs10997846	G	C	0.156	0.17	0.996	0.999268308	0.57	0.001497992	0.230999186	10640	-0.015243573	0.004799766	1.030168403	10.08633569	0.163898212	0.11809662	0.139128965	0.498402256
10	69633971	rs11596747	A	G	0.156	0.17	0.996	0.999192828	0.6	0.001497992	0.230999186	10640	-0.015243573	0.004799766	1.030168403	10.08633569	0.163898212	0.11809662	0.139128965	0.498402256
10	69634202	rs10997847	A	G	0.157	0.17	0.993	0.996127787	0.57	0.001540196	0.230999186	10640	-0.015204917	0.004799801	1.030101768	10.03509885	0.163898212	0.11809662	0.139128965	0.498402256
10	69634366	rs9794431	A	C	0.148	0.16	0.94	0.947371943	0.025	0.00143792	0.229763911	10640	-0.015298769	0.004799215	1.031650598	10.16184523	0.163898212	0.11809662	0.139128965	0.498402256
10	69635526	rs7894483	A	T	0.153	0.17	0.971	0.974951469	0.36	0.001679696	0.232183257	10640	-0.015085368	0.00480043	1.030455222	9.87532894	0.163898212	0.11809662	0.139128965	0.498402256
10	69636404	rs10823096	G	A	0.156	0.17	0.996	0.999108608	0.57	0.001493769	0.230999186	10640	-0.015247533	0.004799774	1.030177285	10.09154377	0.163898212	0.11809662	0.139128965	0.498402256
10	69636461	rs10823097	C	T	0.156	0.17	0.996	0.99934461	0.57	0.00140219	0.229763911	10640	-0.015335956	0.004799924	1.030352137	10.2082876	0.163898212	0.11809662	0.139128965	0.498402256
10	69637051	rs12772259	G	A	0.156	0.17	0.996	0.998719975	0.53	0.001289481	0.229763911	10640	-0.015451099	0.004799715	1.03061318	10.36305421	0.163898212	0.11809662	0.139128965	0.498402256
10	69639220	rs4745944	G	T	0.156	0.17	0.995	0.998207014	0.53	0.001279873	0.229763911	10640	-0.015461384	0.004799711	1.030632746	10.37687529	0.163898212	0.11809662	0.139128965	0.498402256
10	69639570	rs61857476	C	A	0.156	0.17	0.996	0.99929973	0.53	0.001205948	0.229763911	10640	-0.015542595	0.004799551	1.030764163	10.48686671	0.163898212	0.11809662	0.139128965	0.498402256
10	69640165	rs12246428	G	A	0.283	0.28	0.995	0.998614225	0.3	2.78E-05	0.021452891	10640	-0.020148538	0.00480567	1.032299933	17.57839502	0.163898212	0.11809662	0.139128965	0.498402256
10	69640423	rs4746716	A	C	0.156	0.17	0.996	0.999305523	0.53	0.001206632	0.229763911	10640	-0.015541819	0.004799552	1.030762571	10.48581911	0.163898212	0.11809662	0.139128965	0.498402256
10	69640973	rs10997853	C	T	0.156	0.17	0.996	0.998658704	0.55	0.001206035	0.229763911	10640	-0.015542496	0.004799551	1.030764053	10.4867335	0.163898212	0.11809662	0.139128965	0.498402256
10	69641369	rs10997854	C	A	0.156	0.17	0.996	0.998537068	0.55	0.001205845	0.229763911	10640	-0.015542714	0.004799552	1.030764565	10.48702578	0.163898212	0.11809662	0.139128965	0.498402256
10	69641401	rs10997855	G	A	0.153	0.17	0.973	0.97616641	0.65	0.001205091	0.229763911	10640	-0.015543833	0.004799633	1.031357036	10.48818236	0.163898212	0.11809662	0.139128965	0.498402256
10	69641833	rs10823102	T	A	0.156	0.17	0.996	0.998910048	0.55	0.001185695	0.229763911	10640	-0.015565421	0.004799437	1.030810443	10.51819476	0.163898212	0.11809662	0.139128965	0.498402256
10	69641954	rs12250285	C	T	0.156	0.17	0.996	0.999027001	0.55	0.001185695	0.229763911	10640	-0.015565421	0.004799437	1.030810443	10.51819476	0.163898212	0.11809662	0.139128965	0.498402256
10	69643342	rs3758391	T	C	0.156	0.17	0.996	0.999004175	0.55	0.001185695	0.229763911	10640	-0.015565421	0.004799437	1.030810443	10.51819476	0.163898212	0.11809662	0.139128965	0.498402256
10	69644217	rs932658	A	C	0.156	0.17	0.996	0.998584563	0.55	0.001186768	0.229763911	10640	-0.015564184	0.004799437	1.0308086	10.51652168	0.163898212	0.11809662	0.139128965	0.498402256
10	69644341	rs2394443	G	C	0.159	0.17	0.979	0.981865968	0.55	0.001275491	0.229763911	10640	-0.01546539	0.004799489	1.030670378	10.38321347	0.163898212	0.11809662	0.139128965	0.498402256
10	69645280	rs12571880	C	T	0.45	0.37	0.996	0.998384582	0.25	2.77E-08	6.72E-05	10640	0.026689548	0.004800778	1.038865891	30.907173	0.163898212	0.11809662	0.139128965	0.498402256
10	69645586	rs10997860	T	C	0.156	0.17	0.996	0.999157875	0.55	0.001185695	0.229763911	10640	-0.015565421	0.004799437	1.030810443	10.51819476	0.163898212	0.11809662	0.139128965	0.498402256
10	69645932	rs34416841	T	C	0.156	0.17	0.996	0.998977237	0.55	0.001185695	0.229763911	10640	-0.015565421	0.004799437	1.030810443	10.51819476	0.163898212	0.11809662	0.139128965	0.498402256
10	69647397	rs79269275	C	T	0.45	0.37	0.996	0.998746009	0.22	2.93E-08	6.72E-05	10640	0.026642831	0.004800735	1.038808546	30.79960785	0.163898212	0.11809662	0.139128965	0.498402256
10	69647459	rs41299232	C	G	0.156	0.17	0.996	0.999236974	0.55	0.001185695	0.229763911	10640	-0.015565421	0.004799437	1.030810443	10.51819476	0.163898212	0.11809662	0.139128965	0.498402256
10	69649902	rs35480510	C	A	0.45	0.37	0.995	0.997635229	0.25	2.63E-08	6.72E-05	10640	0.026732198	0.004800515	1.03894691	31.00942672	0.163898212	0.11809662	0.139128965	0.498402256
10	69649904	rs34294800	C	T	0.45	0.38	0.995	0.997212048	0.25	2.61E-08	6.72E-05	10640	0.026739504	0.004800515	1.03896389	31.02637899	0.163898212	0.11809662	0.139128965	0.498402256
10	69650513	rs33960442	G	A	0.156	0.17	0.996	0.999334354	0.6	0.001031415	0.228934263	10640	-0.015754009	0.004799068	1.031185323	10.77626581	0.163898212	0.11809662	0.139128965	0.498402256
10	69650969	rs10823103	G	A	0.156	0.17	0.996	0.999363088	0.65	0.001036445	0.228934263	10640	-0.015747376	0.004799055	1.031171141	10.76725297	0.163898212	0.11809662	0.139128965	0.498402256
10	69651125	rs7896005	A	G	0.156	0.17	0.996	0.99929951	0.65	0.001042107	0.228934263	10640	-0.015739993	0.004799055	1.031155999	10.75715782	0.163898212	0.11809662	0.139128965	0.498402256
10	69652003	rs12570807	C	A	0.45	0.37	0.995	0.997489514	0.26	2.62E-08	6.72E-05	10640	0.026735492	0.004800518	1.03895351	31.01703195	0.163898212	0.11809662	0.139128965	0.498402256
10	69652937	rs7904945	G	A	0.157	0.17	0.996	0.999504462	0.62	0.000995945	0.228934263	10640	-0.015801193	0.004799023	1.031273775	10.84111862	0.163898212	0.11809662	0.139128965	0.498402256
10	69652968	rs7904714	A	G	0.157	0.17	0.996	0.999593439	0.62	0.000991504	0.228934263	10640	-0.015807269	0.004799035	1.031286508	10.84940381	0.163898212	0.11809662	0.139128965	0.498402256
10	69653608	rs12252486	G	T	0.156	0.17	0.996	0.999406611	0.65	0.000992735	0.228934263	10640	-0.015805593	0.004799035	1.031283072	10.84710332	0.163898212	0.11809662	0.139128965	0.498402256
10	69654812	rs1885472	G	C	0.156	0.17	0.996	0.999239487	0.65	0.000995363	0.228934263	10640	-0.015801998	0.004799028	1.031275587	10.84220216	0.163898212	0.11809662	0.139128965	0.498402256
10	69655315	rs10997865	A	C	0.157	0.17	0.996	0.999399765	0.62	0.000994825	0.228934263	10640	-0.015802729	0.004799027	1.031277057	10.84320551	0.163898212	0.11809662	0.139128965	0.498402256
10	69655619	rs10823106	T	C	0.157	0.17	0.996	0.99948609	0.62	0.000991545	0.228934263	10640	-0.015807218	0.004799037	1.031286432	10.84932674	0.163898212	0.11809662	0.139128965	0.498402256
10	69656037	rs11596401	C	T	0.157	0.17	0.997	0.999510232	0.62	0.00099755	0.228934263	10640	-0.015799022	0.004799024	1.031269488	10.83813479	0.163898212	0.11809662	0.139128965	0.498402256
10	69656329	rs7095373	G	A	0.157	0.18	0.994	0.996845814	0.62	0.001078453	0.228934263	10640	-0.015693869	0.004799179	1.031065834	10.69365732	0.163898212	0.11809662	0.139128965	0.498402256
10	69658651	rs10997866	A	G	0.157	0.17	0.996	0.999544085	0.62	0.001000976	0.228934263	10640	-0.015794448	0.004799042	1.031260199	10.83177939	0.163898212	0.11809662	0.139128965	0.498402256
10	69659402	rs33992752	C	G	0.45	0.37	0.996	0.997476698	0.22	2.47E-08	6.72E-05	10640	0.026786834	0.004800641	1.039007952	31.13467205	0.163898212	0.11809662	0.139128965	0.498402256
10	69661358	rs33955981	T	C	0.157	0.17	0.995	0.997991232	0.6	0.001005223	0.228934263	10640	-0.015789352	0.004799232	1.031267174	10.82393321	0.163898212	0.11809662	0.139128965	0.498402256
10	69661907	rs35620729	C	T	0.157	0.17	0.995	0.997367365	0.62	0.000985999	0.228934263	10640	-0.015815493	0.00479925	1.031325237	10.85972414	0.163898212	0.11809662	0.139128965	0.498402256
10	69663120	rs7069102	C	G	0.157	0.17	0.995	0.997976228	0.6	0.000980342	0.228934263	10640	-0.015823298	0.004799262	1.03133888	10.87039022	0.163898212	0.11809662	0.139128965	0.498402256
10	69664959	rs10997868	C	A	0.157	0.17	0.995	0.998015624	0.6	0.000984244	0.228934263	10640	-0.015817946	0.004799264	1.031327464	10.86302713	0.163898212	0.11809662	0.139128965	0.498402256
10	69665189	rs35416150	A	G	0.45	0.37	0.996	0.997677024	0.23	3.13E-08	6.72E-05	10640	0.026588297	0.004800877	1.038721654	30.67183718	0.163898212	0.11809662	0.139128965	0.498402256
10	69665387	rs2224573	A	G	0.157	0.17	0.995	0.997654223	0.6	0.000972229	0.228934263	10640	-0.015834486	0.004799255	1.03136243	10.88579836	0.163898212	0.11809662	0.139128965	0.498402256
10	69668014	rs10997870	G	T	0.157	0.17	0.995	0.997999768	0.6	0.000976486	0.228934263	10640	-0.0158286	0.004799257	1.031349494	10.87769777	0.163898212	0.11809662	0.139128965	0.498402256
10	69668487	rs12242965	C	T	0.157	0.17	0.995	0.998461183	0.6	0.000985054	0.228934263	10640	-0.015816806	0.004799255	1.031324355	10.8615026	0.163898212	0.11809662	0.139128965	0.498402256
10	69668495	rs11594238	T	C	0.157	0.17	0.995	0.998109214	0.6	0.000980682	0.228934263	10640	-0.01582281	0.004799256	1.031337662	10.86974741	0.163898212	0.11809662	0.139128965	0.498402256
10	69669607	rs7073231	C	T	0.157	0.17	0.995	0.998508077	0.6	0.000980356	0.228934263	10640	-0.015823279	0.004799262	1.031337016	10.87036373	0.163898212	0.11809662	0.139128965	0.498402256
10	69669729	rs10823110	G	C	0.157	0.17	0.996	0.999011416	0.6	0.000989501	0.228934263	10640	-0.015810748	0.004799262	1.031310896	10.85315206	0.163898212	0.11809662	0.139128965	0.498402256
10	69670145	rs17526356	C	G	0.157	0.17	0.995	0.998533925	0.6	0.00098439	0.228934263	10640	-0.015817717	0.004799256	1.031326419	10.86275134	0.163898212	0.11809662	0.139128965	0.498402256
10	69670519	rs10823111	T	C	0.157	0.17	0.996	0.998684918	0.6	0.000978416	0.228934263	10640	-0.01582591	0.004799249	1.03134222	10.87403607	0.163898212	0.11809662	0.139128965	0.498402256
10	69673245	rs7091896	C	G	0.157	0.17	0.995	0.997386495	0.6	0.001063311	0.228934263	10640	-0.015712516	0.004799008	1.031113416	10.71984546	0.163898212	0.11809662	0.139128965	0.498402256
10	69674347	rs16924945	A	G	0.45	0.37	0.995	0.997323195	0.23	3.03E-08	6.72E-05	10640	0.02661546	0.004800861	1.038773849	30.73475212	0.163898212	0.11809662	0.139128965	0.498402256
10	69675050	rs10823115	C	T	0.157	0.17	0.989	0.992457615	0.57	0.000946884	0.228934263	10640	-0.015870248	0.004799309	1.031451914	10.93478024	0.163898212	0.11809662	0.139128965	0.498402256
10	69675158	rs1467568	A	G	0.157	0.17	0.993	0.995927206	0.6	0.000986651	0.228934263	10640	-0.015814653	0.004799265	1.031327698	10.85849901	0.163898212	0.11809662	0.139128965	0.498402256
10	69675935	rs74790878	G	A	0.45	0.37	0.994	0.996723039	0.24	2.99E-08	6.72E-05	10640	0.026625417	0.004800463	1.038807396	30.76284554	0.163898212	0.11809662	0.139128965	0.498402256
10	69676830	rs4746720	T	C	0.45	0.37	0.993	0.995665411	0.28	3.32E-08	6.72E-05	10640	0.026534327	0.004800236	1.038686885	30.55561059	0.163898212	0.11809662	0.139128965	0.498402256
10	69679824	rs10997875	T	C	0.157	0.17	0.996	0.999039807	0.67	0.000928201	0.228934263	10640	-0.015896649	0.004799187	1.031466714	10.97174544	0.163898212	0.11809662	0.139128965	0.498402256
10	69686274	rs12773188	T	C	0.157	0.17	0.995	0.997505986	0.67	0.000948928	0.228934263	10640	-0.01586736	0.004799313	1.031405873	10.93078125	0.163898212	0.11809662	0.139128965	0.498402256
10	69689573	rs10823119	T	C	0.157	0.17	0.996	0.999475037	0.7	0.000884767	0.228934263	10640	-0.015960945	0.004799189	1.031565085	11.06067189	0.163898212	0.11809662	0.139128965	0.498402256
10	69691339	rs12242880	A	G	0.153	0.17	0.969	0.972951616	0.47	0.000653552	0.228934263	10640	-0.016363214	0.004799486	1.033083063	11.62379173	0.163898212	0.11809662	0.139128965	0.498402256
10	69691797	rs56682038	C	T	0.305	0.29	0.99	0.995299362	0.017	3.39E-07	0.00049584	10640	0.024499324	0.004800144	1.038820899	26.04952257	0.163898212	0.11809662	0.139128965	0.498402256
10	69692330	rs3758392	T	C	0.157	0.17	0.996	0.999275086	0.73	0.000884767	0.228934263	10640	-0.015960945	0.004799189	1.031565085	11.06067189	0.163898212	0.11809662	0.139128965	0.498402256
10	69692989	rs7894163	A	C	0.16	0.18	0.982	0.988781971	0.86	0.000969988	0.228934263	10640	-0.015834844	0.00479842	1.031169692	10.89007763	0.163898212	0.11809662	0.139128965	0.498402256
10	69697965	rs10997883	T	C	0.153	0.17	0.972	0.975029327	0.89	0.00088131	0.228934263	10640	-0.015966107	0.004799165	1.032223164	11.06793812	0.163898212	0.11809662	0.139128965	0.498402256
10	69698013	rs10997884	C	T	0.157	0.17	0.996	0.999014135	0.7	0.000884767	0.228934263	10640	-0.015960945	0.004799189	1.031565085	11.06067189	0.163898212	0.11809662	0.139128965	0.498402256
10	69698310	rs10997885	G	A	0.157	0.17	0.996	0.999252839	0.73	0.000884767	0.228934263	10640	-0.015960945	0.004799189	1.031565085	11.06067189	0.163898212	0.11809662	0.139128965	0.498402256
10	69700952	rs79760944	G	A	0.305	0.3	0.992	0.996902089	0.024	4.07E-07	0.000559358	10640	0.024332866	0.004800642	1.038499782	25.6914074	0.163898212	0.11809662	0.139128965	0.498402256
10	69704101	rs12355259	C	T	0.157	0.17	0.996	0.999491679	0.7	0.000974249	0.228934263	10640	-0.01583186	0.004799308	1.031306733	10.8819497	0.163898212	0.11809662	0.139128965	0.498402256
10	69705474	rs4303129	T	C	0.157	0.17	0.996	0.999439808	0.73	0.000974334	0.228934263	10640	-0.015831745	0.004799308	1.031306575	10.88178865	0.163898212	0.11809662	0.139128965	0.498402256
10	69711746	rs7071409	A	G	0.157	0.17	0.996	0.999505318	0.73	0.000786343	0.228934263	10640	-0.016117802	0.00479907	1.031886946	11.27969936	0.163898212	0.11809662	0.139128965	0.498402256
10	69712126	rs10047296	C	T	0.157	0.17	0.995	0.99759955	0.75	0.000998058	0.228934263	10640	-0.015797892	0.00479889	1.031258982	10.83719021	0.163898212	0.11809662	0.139128965	0.498402256
10	69713297	rs10762183	C	A	0.157	0.17	0.994	0.99702115	0.75	0.001008204	0.228934263	10640	-0.015784256	0.0047989	1.031232316	10.81844501	0.163898212	0.11809662	0.139128965	0.498402256
10	69715297	rs60008145	T	G	0.306	0.3	0.993	0.997613205	0.032	4.07E-07	0.000559358	10640	0.024332025	0.004800238	1.038446344	25.69395911	0.163898212	0.11809662	0.139128965	0.498402256
10	69719401	rs67602944	A	C	0.157	0.17	0.993	0.99630676	0.75	0.001009265	0.228934263	10640	-0.015782699	0.004798859	1.031232273	10.81649495	0.163898212	0.11809662	0.139128965	0.498402256
10	69720082	rs10823120	T	C	0.157	0.17	0.996	0.999553195	0.73	0.000907848	0.228934263	10640	-0.015924814	0.004798704	1.031504532	11.01288048	0.163898212	0.11809662	0.139128965	0.498402256
10	69720481	rs16924996	C	T	0.306	0.3	0.993	0.997761338	0.019	4.44E-07	0.000574471	10640	0.024251163	0.004800322	1.038360696	25.52257485	0.163898212	0.11809662	0.139128965	0.498402256
10	69720740	rs16925001	C	T	0.306	0.3	0.993	0.997909226	0.018	4.44E-07	0.000574471	10640	0.024251163	0.004800322	1.038360696	25.52257485	0.163898212	0.11809662	0.139128965	0.498402256
10	69721361	rs7902383	T	C	0.157	0.17	0.996	0.99938401	0.75	0.000907848	0.228934263	10640	-0.015924814	0.004798704	1.031504532	11.01288048	0.163898212	0.11809662	0.139128965	0.498402256
10	69721952	rs10823121	T	C	0.157	0.17	0.991	0.994209898	0.78	0.001002704	0.228934263	10640	-0.015791223	0.00479877	1.031257507	10.82858272	0.163898212	0.11809662	0.139128965	0.498402256
10	69724433	rs597889	A	G	0.157	0.17	0.993	0.996104794	0.75	0.000908008	0.228934263	10640	-0.015924648	0.004798724	1.031512308	11.01255377	0.163898212	0.11809662	0.139128965	0.498402256
10	69726811	rs566192	T	C	0.155	0.17	0.972	0.977405732	0.78	0.001013538	0.228934263	10640	-0.015776233	0.00479863	1.031712572	10.80866454	0.163898212	0.11809662	0.139128965	0.498402256
10	69726855	rs7896937	T	C	0.84	0.82	0.983	0.987516908	0.73	0.000896584	0.228934263	10640	0.015944383	0.004799555	1.031457152	11.03604687	0.163898212	0.11809662	0.139128965	0.498402256
10	69729014	rs669794	T	A	0.157	0.17	0.995	0.998687305	0.67	0.001203311	0.229763911	10640	-0.015542184	0.004798498	1.03072767	10.49091594	0.163898212	0.11809662	0.139128965	0.498402256
10	69732615	rs61386005	T	G	0.305	0.3	0.992	0.996617643	0.024	6.31E-07	0.000749259	10640	0.023926609	0.004800167	1.03788091	24.84560844	0.163898212	0.11809662	0.139128965	0.498402256
10	69734388	rs659420	C	T	0.158	0.17	0.993	0.995959993	0.62	0.001459658	0.230999186	10640	-0.015276021	0.004798621	1.03017024	10.13415848	0.163898212	0.11809662	0.139128965	0.498402256
10	69738191	rs79376597	G	A	0.305	0.3	0.993	0.997998621	0.04	1.00E-06	0.000946261	10640	0.023494246	0.004800829	1.037121892	23.94917849	0.163898212	0.11809662	0.139128965	0.498402256
10	69741490	rs672383	G	A	0.157	0.17	0.996	0.999205488	0.68	0.001320595	0.229763911	10640	-0.015414122	0.004798439	1.030419125	10.31900103	0.163898212	0.11809662	0.139128965	0.498402256
10	69741848	rs684284	A	C	0.157	0.17	0.996	0.999201815	0.68	0.001334096	0.229763911	10640	-0.015400039	0.004798426	1.030390135	10.30021157	0.163898212	0.11809662	0.139128965	0.498402256
10	69752759	rs526333	A	G	0.157	0.17	0.995	0.998061337	0.7	0.001251603	0.229763911	10640	-0.015488715	0.004798659	1.03059361	10.41815991	0.163898212	0.11809662	0.139128965	0.498402256
10	69752860	rs12413347	G	A	0.305	0.3	0.994	0.99850365	0.046	1.29E-06	0.001070444	10640	0.023255128	0.004800909	1.036724154	23.46337244	0.163898212	0.11809662	0.139128965	0.498402256
10	69753033	rs524256	C	T	0.157	0.17	0.995	0.997981687	0.7	0.001251603	0.229763911	10640	-0.015488715	0.004798659	1.03059361	10.41815991	0.163898212	0.11809662	0.139128965	0.498402256
10	69755385	rs79041175	T	G	0.305	0.3	0.994	0.998255905	0.044	1.27E-06	0.001070444	10640	0.02327045	0.004800914	1.036746886	23.49425335	0.163898212	0.11809662	0.139128965	0.498402256
10	69756467	rs75368843	C	T	0.305	0.3	0.994	0.998313355	0.046	1.27E-06	0.001070444	10640	0.023267595	0.004800916	1.036742216	23.48846825	0.163898212	0.11809662	0.139128965	0.498402256
10	69756751	rs10997900	A	G	0.157	0.17	0.996	0.998105021	0.65	0.001326535	0.229763911	10640	-0.015408089	0.004798489	1.030417818	10.31071081	0.163898212	0.11809662	0.139128965	0.498402256
10	69758264	rs12783464	A	G	0.157	0.17	0.996	0.997732477	0.65	0.001351814	0.229763911	10640	-0.015382039	0.004798496	1.030368415	10.27584362	0.163898212	0.11809662	0.139128965	0.498402256
10	69759740	rs78639655	A	G	0.305	0.3	0.994	0.998376679	0.046	1.26E-06	0.001070444	10640	0.023279119	0.004800895	1.036759961	23.51195081	0.163898212	0.11809662	0.139128965	0.498402256
10	69762637	rs584613	C	G	0.157	0.17	0.996	0.997788245	0.6	0.001273148	0.229763911	10640	-0.015465221	0.004798651	1.030547592	10.38661194	0.163898212	0.11809662	0.139128965	0.498402256
10	69765530	rs567987	G	A	0.157	0.17	0.996	0.998512639	0.6	0.001274082	0.229763911	10640	-0.015464214	0.004798652	1.030545393	10.38525667	0.163898212	0.11809662	0.139128965	0.498402256
10	69772560	rs542411	A	C	0.156	0.17	0.987	0.990345249	0.81	0.001317281	0.229763911	10640	-0.01541829	0.004798657	1.030669229	10.32364359	0.163898212	0.11809662	0.139128965	0.498402256
10	69773841	rs866255	G	A	0.843	0.83	0.996	0.998741196	0.6	0.001265295	0.229763911	10640	0.015473781	0.004798666	1.030564833	10.39804829	0.163898212	0.11809662	0.139128965	0.498402256
10	69779876	rs79362506	C	G	0.305	0.3	0.994	0.998541611	0.049	1.20E-06	0.001070444	10640	0.023325244	0.004800838	1.036825831	23.6057799	0.163898212	0.11809662	0.139128965	0.498402256
10	69781351	rs12761264	T	C	0.43	0.41	0.987	0.989378004	0.65	0.001291249	0.229763911	10640	0.015455202	0.004801577	1.022482849	10.36052262	0.163898212	0.11809662	0.139128965	0.498402256
10	69783620	rs10997910	T	C	0.306	0.3	0.988	0.992630984	0.049	1.00E-06	0.000946261	10640	0.023494673	0.004800421	1.037150233	23.95411763	0.163898212	0.11809662	0.139128965	0.498402256
10	69783877	rs12415155	T	C	0.305	0.3	0.994	0.99819579	0.054	1.03E-06	0.000946261	10640	0.023465045	0.004800563	1.0370536	23.89233049	0.163898212	0.11809662	0.139128965	0.498402256
10	69787891	rs1191993	C	A	0.843	0.83	0.996	0.99767595	0.6	0.001265115	0.229763911	10640	0.015473951	0.004798658	1.030565487	10.39831113	0.163898212	0.11809662	0.139128965	0.498402256
10	69788202	rs545435	C	G	0.843	0.83	0.992	0.994805282	0.53	0.001373695	0.229763911	10640	0.015360907	0.004798833	1.030458685	10.24619254	0.163898212	0.11809662	0.139128965	0.498402256
10	69791158	rs2485677	C	T	0.845	0.83	0.982	0.985559458	0.64	0.001538252	0.230999186	10640	0.015204587	0.00479914	1.030365588	10.03742737	0.163898212	0.11809662	0.139128965	0.498402256
10	69791938	rs482806	G	C	0.843	0.83	0.996	0.998833754	0.6	0.001268097	0.229763911	10640	0.015470718	0.00479866	1.030558381	10.39395868	0.163898212	0.11809662	0.139128965	0.498402256
10	69792953	rs562961	C	T	0.843	0.83	0.996	0.998756144	0.6	0.001263869	0.229763911	10640	0.015475313	0.00479866	1.030567603	10.40013266	0.163898212	0.11809662	0.139128965	0.498402256
10	69794207	rs586540	A	G	0.843	0.83	0.996	0.9985027	0.62	0.001266004	0.229763911	10640	0.015472988	0.004798659	1.030563135	10.39701234	0.163898212	0.11809662	0.139128965	0.498402256
10	69796334	rs863874	C	T	0.843	0.83	0.996	0.998466635	0.62	0.001266873	0.229763911	10640	0.015472045	0.004798659	1.030561274	10.39574472	0.163898212	0.11809662	0.139128965	0.498402256
10	69796945	rs77839284	G	A	0.305	0.3	0.994	0.998232523	0.06	9.92E-07	0.000946261	10640	0.023503166	0.004800366	1.037107518	23.97198319	0.163898212	0.11809662	0.139128965	0.498402256
10	69798489	rs16925034	A	G	0.305	0.3	0.993	0.997713875	0.051	1.01E-06	0.000946261	10640	0.023483389	0.004800588	1.037082972	23.92944309	0.163898212	0.11809662	0.139128965	0.498402256
10	69798834	rs12411712	C	A	0.305	0.3	0.994	0.99824573	0.054	9.92E-07	0.000946261	10640	0.023502769	0.004800366	1.037106942	23.97117651	0.163898212	0.11809662	0.139128965	0.498402256
10	69799837	rs16925037	A	G	0.305	0.3	0.994	0.998170939	0.063	9.23E-07	0.000946261	10640	0.02357118	0.004800386	1.037218774	24.11072972	0.163898212	0.11809662	0.139128965	0.498402256
10	69800784	rs521935	C	T	0.842	0.83	0.99	0.993170095	0.58	0.001254493	0.229763911	10640	0.015485862	0.004798757	1.030609055	10.41389583	0.163898212	0.11809662	0.139128965	0.498402256
10	69807044	rs560523	T	C	0.842	0.83	0.996	0.998767986	0.68	0.001035041	0.228934263	10640	0.015748204	0.004798748	1.031087543	10.76976444	0.163898212	0.11809662	0.139128965	0.498402256
10	69807600	rs689211	C	A	0.842	0.83	0.996	0.998934955	0.68	0.001035041	0.228934263	10640	0.015748204	0.004798748	1.031087543	10.76976444	0.163898212	0.11809662	0.139128965	0.498402256
10	69807907	rs593024	C	T	0.842	0.83	0.99	0.993542115	0.68	0.001036045	0.228934263	10640	0.015746915	0.004798755	1.031091391	10.76796734	0.163898212	0.11809662	0.139128965	0.498402256
10	69808481	rs60547325	C	A	0.304	0.3	0.993	0.997801291	0.083	8.45E-07	0.000928849	10640	0.023656096	0.00480072	1.037336315	24.28137791	0.163898212	0.11809662	0.139128965	0.498402256
10	69810048	rs623494	G	A	0.842	0.83	0.996	0.998729315	0.68	0.001035257	0.228934263	10640	0.01574792	0.004798748	1.031086884	10.76937694	0.163898212	0.11809662	0.139128965	0.498402256
10	69811770	rs79024650	A	C	0.304	0.3	0.993	0.997663066	0.08	8.46E-07	0.000928849	10640	0.023655465	0.004800723	1.03733547	24.28005475	0.163898212	0.11809662	0.139128965	0.498402256
10	69811894	rs574391	C	T	0.842	0.83	0.996	0.998915726	0.65	0.001035041	0.228934263	10640	0.015748204	0.004798748	1.031087543	10.76976444	0.163898212	0.11809662	0.139128965	0.498402256
10	69812330	rs548787	A	G	0.842	0.83	0.996	0.998854617	0.65	0.001037525	0.228934263	10640	0.015745094	0.00479879	1.031081859	10.76532313	0.163898212	0.11809662	0.139128965	0.498402256
10	69813185	rs685634	C	T	0.842	0.83	0.996	0.998647468	0.7	0.001035041	0.228934263	10640	0.015748204	0.004798748	1.031087543	10.76976444	0.163898212	0.11809662	0.139128965	0.498402256
10	69816709	rs634546	C	T	0.842	0.83	0.996	0.998445715	0.68	0.001071397	0.228934263	10640	0.015701848	0.004798892	1.03099436	10.70581395	0.163898212	0.11809662	0.139128965	0.498402256
10	69819865	rs2485680	T	C	0.842	0.83	0.995	0.997138314	0.6	0.001075561	0.228934263	10640	0.015697083	0.004799045	1.030986588	10.69862972	0.163898212	0.11809662	0.139128965	0.498402256
10	69819917	rs674486	T	C	0.842	0.83	0.995	0.997185798	0.6	0.001075394	0.228934263	10640	0.015697294	0.004799046	1.030986986	10.69891765	0.163898212	0.11809662	0.139128965	0.498402256
10	69820247	rs12413999	C	T	0.302	0.29	0.978	0.983461106	0.31	9.91E-07	0.000946261	10640	0.023507957	0.004801239	1.037382781	23.97304037	0.163898212	0.11809662	0.139128965	0.498402256
10	69820644	rs4746726	T	C	0.842	0.83	0.995	0.997883408	0.6	0.001075766	0.228934263	10640	0.015696827	0.004799046	1.030985907	10.69827804	0.163898212	0.11809662	0.139128965	0.498402256
10	69827012	rs503677	G	A	0.842	0.83	0.995	0.997911667	0.63	0.000996851	0.228934263	10640	0.015799418	0.004798857	1.031172977	10.83943294	0.163898212	0.11809662	0.139128965	0.498402256
10	69828210	rs471341	C	T	0.841	0.83	0.991	0.994158372	0.65	0.000946319	0.228934263	10640	0.015868854	0.004798644	1.031323265	10.93588728	0.163898212	0.11809662	0.139128965	0.498402256
10	69829397	rs608300	C	T	0.842	0.83	0.995	0.998142037	0.63	0.000988569	0.228934263	10640	0.015810526	0.004798809	1.031194207	10.85489804	0.163898212	0.11809662	0.139128965	0.498402256
10	69830072	rs79804696	A	C	0.309	0.3	0.97	0.97671757	0.2	2.68E-07	0.000406244	10640	0.024710925	0.004800183	1.03921732	26.50100974	0.163898212	0.11809662	0.139128965	0.498402256
10	69833347	rs534611	C	A	0.842	0.83	0.995	0.997669674	0.65	0.000909812	0.228934263	10640	0.015922246	0.004798803	1.03141614	11.00886934	0.163898212	0.11809662	0.139128965	0.498402256
10	69834828	rs80117551	C	T	0.305	0.29	0.988	0.992685	0.15	5.39E-07	0.000677214	10640	0.024073558	0.004800486	1.038010031	25.14838401	0.163898212	0.11809662	0.139128965	0.498402256
10	69842155	rs59094268	C	T	0.305	0.29	0.986	0.991672994	0.24	5.89E-07	0.000718443	10640	0.023995098	0.004800968	1.037895458	24.9797095	0.163898212	0.11809662	0.139128965	0.498402256
10	69842461	rs16925073	A	G	0.306	0.3	0.991	0.995822725	0.17	6.56E-07	0.00075837	10640	0.023894366	0.004800938	1.0376341	24.77072925	0.163898212	0.11809662	0.139128965	0.498402256
10	69843307	rs577222	T	C	0.842	0.83	0.995	0.997829066	0.68	0.000798701	0.228934263	10640	0.01609429	0.004798236	1.031741211	11.25072354	0.163898212	0.11809662	0.139128965	0.498402256
10	69844001	rs10733837	T	A	0.753	0.74	0.898	0.92435021	0.51	0.000207562	0.106054613	10640	0.017843213	0.004808302	1.030933211	13.77090878	0.163898212	0.11809662	0.139128965	0.498402256
10	69844350	rs2171872	T	A	0.842	0.83	0.995	0.997914229	0.68	0.000798394	0.228934263	10640	0.016094796	0.004798235	1.031742172	11.2514367	0.163898212	0.11809662	0.139128965	0.498402256
10	69846275	rs557492	T	A	0.842	0.83	0.995	0.997881041	0.68	0.000798728	0.228934263	10640	0.016094243	0.004798235	1.031741077	11.25066089	0.163898212	0.11809662	0.139128965	0.498402256
10	69846726	rs471962	T	A	0.842	0.83	0.994	0.997622132	0.68	0.00080844	0.228934263	10640	0.016078253	0.004798259	1.031709622	11.22820423	0.163898212	0.11809662	0.139128965	0.498402256
10	69848298	rs541564	G	A	0.842	0.83	0.992	0.996251407	0.7	0.000804807	0.228934263	10640	0.016084287	0.004798272	1.031772922	11.23657297	0.163898212	0.11809662	0.139128965	0.498402256
10	69848937	rs10740282	C	T	0.718	0.72	0.991	0.995896443	0.55	4.07E-05	0.025938572	10640	0.019739351	0.004808589	1.031663522	16.85118389	0.163898212	0.11809662	0.139128965	0.498402256
10	69849245	rs834920	T	C	0.831	0.8	0.906	0.912969907	0.19	0.001134445	0.229763911	10640	0.015620084	0.004797682	1.031123456	10.59995111	0.163898212	0.11809662	0.139128965	0.498402256
10	69850085	rs10823132	G	A	0.841	0.83	0.985	0.989310028	0.75	0.000892227	0.228934263	10640	0.015947092	0.004798405	1.031518146	11.04508807	0.163898212	0.11809662	0.139128965	0.498402256
10	69852131	rs6480303	T	A	0.841	0.83	0.987	0.991438084	0.81	0.000912205	0.228934263	10640	0.015918625	0.004798774	1.031372004	11.00399669	0.163898212	0.11809662	0.139128965	0.498402256
10	69852870	rs10823133	A	G	0.718	0.72	0.982	0.988700006	0.45	5.70E-05	0.03528213	10640	0.019362923	0.004808879	1.031179031	16.21265248	0.163898212	0.11809662	0.139128965	0.498402256
10	69853223	rs10823134	T	C	0.832	0.81	0.925	0.930475451	0.83	0.000859975	0.228934263	10640	0.015996784	0.004798534	1.031724651	11.11343075	0.163898212	0.11809662	0.139128965	0.498402256
10	69853286	rs10823135	C	G	0.841	0.83	0.983	0.987542326	0.83	0.000933294	0.228934263	10640	0.015887199	0.004798555	1.031354037	10.96159398	0.163898212	0.11809662	0.139128965	0.498402256
10	69855163	rs76717004	T	A	0.308	0.3	0.935	0.951230907	0.51	7.15E-05	0.040785606	10640	0.019096003	0.004806556	1.0304722	15.78399323	0.163898212	0.11809662	0.139128965	0.498402256
10	70106990	rs75602659	A	G	0.059	0	0.902	0.921779788	0.061	0.004394928	0.683971997	10640	-0.013721648	0.004816404	1.043824495	8.116461604	0.163898212	0.11809662	0.139128965	0.498402256
10	70173537	rs189380770	A	C	0.057	0	0.91	0.928265121	0.089	0.002229922	0.597813482	10640	-0.014729511	0.004815908	1.047855673	9.354494889	0.163898212	0.11809662	0.139128965	0.498402256
10	70181809	rs145853074	A	G	0.057	0.06	0.902	0.92160526	0.13	0.001680823	0.597813482	10640	-0.015131668	0.004815465	1.049448333	9.874092895	0.163898212	0.11809662	0.139128965	0.498402256
10	71273357	rs1955163	G	A	0.399	0.45	0.987	0.991188097	0.51	0.003895325	0.683971997	10640	-0.013880373	0.004807639	1.020376279	8.335632175	0.163898212	0.11809662	0.139128965	0.498402256
10	71275363	rs10998840	C	T	0.399	0.45	0.99	0.993662955	0.44	0.00414358	0.683971997	10640	-0.013785826	0.004807376	1.020220844	8.223361758	0.163898212	0.11809662	0.139128965	0.498402256
10	71279584	rs12785161	G	A	0.4	0.44	0.987	0.989576972	0.23	0.003787645	0.683971997	10640	-0.013923864	0.004808023	1.020459765	8.386612757	0.163898212	0.11809662	0.139128965	0.498402256
10	71279781	rs7070509	C	G	0.402	0.45	0.994	0.996714893	0.28	0.003704547	0.683971997	10640	-0.013957719	0.004808157	1.020426274	8.426973545	0.163898212	0.11809662	0.139128965	0.498402256
10	71292225	rs116864768	C	A	0.4	0.45	0.994	0.996971805	0.44	0.00306356	0.673122099	10640	-0.014241076	0.004807979	1.020840288	8.773250504	0.163898212	0.11809662	0.139128965	0.498402256
10	71293825	rs12771914	A	G	0.4	0.45	0.994	0.996982076	0.45	0.003198871	0.673122099	10640	-0.014176888	0.004807969	1.020749197	8.694378247	0.163898212	0.11809662	0.139128965	0.498402256
10	71301379	rs2394572	C	T	0.397	0.45	0.981	0.98663228	0.83	0.00413475	0.683971997	10640	-0.01378848	0.004807169	1.02022681	8.227236037	0.163898212	0.11809662	0.139128965	0.498402256
10	71302750	rs10998851	T	G	0.513	0.47	0.988	0.992013523	0.53	0.003749571	0.683971997	10640	0.013940485	0.004808496	1.020050423	8.40499228	0.163898212	0.11809662	0.139128965	0.498402256
10	71303133	rs2999170	C	T	0.397	0.45	0.98	0.985736948	0.77	0.00447379	0.685425823	10640	-0.013668104	0.004807173	1.020049042	8.084201095	0.163898212	0.11809662	0.139128965	0.498402256
10	71488252	rs137862664	G	A	0.014	0	0.952	0.964247357	0.44	0.000676323	0.597813482	10640	-0.016314473	0.004798368	1.104970833	11.56003051	0.163898212	0.11809662	0.139128965	0.498402256
10	71497933	rs12357836	C	T	0.24	0.27	0.986	0.992517323	0.038	0.000304308	0.430463125	10640	0.017349296	0.004802178	1.029083482	13.05230498	0.163898212	0.11809662	0.139128965	0.498402256
10	71497937	rs12357855	G	T	0.24	0.27	0.987	0.992775275	0.038	0.000300967	0.430463125	10640	0.017363124	0.004802199	1.029103509	13.07300405	0.163898212	0.11809662	0.139128965	0.498402256
10	71498235	rs10823427	C	T	0.241	0.27	0.984	0.990311553	0.036	0.000277771	0.430463125	10640	0.017464607	0.004802707	1.029279384	13.22347005	0.163898212	0.11809662	0.139128965	0.498402256
10	71499235	rs10823428	C	T	0.71	0.66	0.986	0.992488815	0.023	0.000218335	0.430463125	10640	-0.017766186	0.004804173	1.027922729	13.67575046	0.163898212	0.11809662	0.139128965	0.498402256
10	71501141	rs10998942	C	T	0.293	0.34	0.994	0.998911206	0.037	0.000168352	0.430463125	10640	0.018077959	0.004803305	1.028282788	14.16505807	0.163898212	0.11809662	0.139128965	0.498402256
10	71501321	rs7905212	G	T	0.707	0.66	0.994	0.998740806	0.04	0.000168345	0.430463125	10640	-0.018078016	0.004803308	1.028283744	14.1651313	0.163898212	0.11809662	0.139128965	0.498402256
10	71501982	rs7068843	T	C	0.305	0.35	0.99	0.99548358	0.059	0.000366733	0.437725693	10640	0.017118281	0.004803	1.026497115	12.70267471	0.163898212	0.11809662	0.139128965	0.498402256
10	71502192	rs10740323	T	C	0.495	0.45	0.993	0.996555556	0.24	0.003880824	0.683971997	10640	-0.013853168	0.004796266	1.019683537	8.342413587	0.163898212	0.11809662	0.139128965	0.498402256
10	71502638	rs10823429	A	G	0.292	0.34	0.992	0.99674959	0.017	0.000147417	0.430463125	10640	0.018237189	0.004803362	1.028573164	14.41534831	0.163898212	0.11809662	0.139128965	0.498402256
10	71504788	rs10762308	A	G	0.594	0.54	0.996	0.998652288	0.16	0.000862423	0.597813482	10640	-0.015995636	0.00479933	1.023176473	11.10815271	0.163898212	0.11809662	0.139128965	0.498402256
10	71505119	rs10823430	T	C	0.293	0.34	0.995	0.999206209	0.038	0.00020207	0.430463125	10640	0.017855944	0.004802943	1.027919586	13.82136119	0.163898212	0.11809662	0.139128965	0.498402256
10	71505451	rs10762309	T	C	0.293	0.34	0.995	0.999146359	0.038	0.000192601	0.430463125	10640	0.017914215	0.004802951	1.0280137	13.91166991	0.163898212	0.11809662	0.139128965	0.498402256
10	71505725	rs9645502	G	A	0.293	0.34	0.995	0.99931527	0.038	0.000186994	0.430463125	10640	0.017949745	0.004802888	1.028065833	13.96727455	0.163898212	0.11809662	0.139128965	0.498402256
10	71505823	rs7100173	A	G	0.294	0.34	0.991	0.995891098	0.04	0.000191036	0.430463125	10640	0.017923724	0.004802851	1.028042254	13.92702469	0.163898212	0.11809662	0.139128965	0.498402256
10	71505963	rs7070389	G	A	0.293	0.34	0.995	0.999341893	0.038	0.000186727	0.430463125	10640	0.017951481	0.004802889	1.028067798	13.96997157	0.163898212	0.11809662	0.139128965	0.498402256
10	71506385	rs10998944	G	A	0.241	0.26	0.993	0.997152383	0.057	0.00029129	0.430463125	10640	0.017400776	0.004801369	1.029086026	13.13430341	0.163898212	0.11809662	0.139128965	0.498402256
10	71506786	rs4746000	T	C	0.293	0.34	0.994	0.9989018	0.024	0.000229421	0.430463125	10640	0.017700327	0.004802741	1.027651855	13.58264389	0.163898212	0.11809662	0.139128965	0.498402256
10	71506943	rs56104632	G	A	0.242	0.27	0.995	0.998704162	0.068	0.000257835	0.430463125	10640	0.017552125	0.004801457	1.029290211	13.36328508	0.163898212	0.11809662	0.139128965	0.498402256
10	71507071	rs16926759	T	C	0.242	0.27	0.995	0.998772703	0.061	0.000258152	0.430463125	10640	0.017550609	0.004801458	1.029287536	13.36097374	0.163898212	0.11809662	0.139128965	0.498402256
10	71507073	rs55663777	A	G	0.242	0.27	0.995	0.998774679	0.061	0.000256134	0.430463125	10640	0.017560283	0.004801457	1.029304199	13.37570976	0.163898212	0.11809662	0.139128965	0.498402256
10	71507912	rs6480425	A	T	0.294	0.34	0.994	0.998614065	0.032	0.000279747	0.430463125	10640	0.017455412	0.004802594	1.027268523	13.21016921	0.163898212	0.11809662	0.139128965	0.498402256
10	71507963	rs6480426	T	C	0.36	0.4	0.994	0.997839754	0.2	0.000826649	0.597813482	10640	0.01605066	0.004798875	1.02384166	11.18682628	0.163898212	0.11809662	0.139128965	0.498402256
10	71508140	rs6480427	A	C	0.294	0.34	0.994	0.998606806	0.034	0.000286739	0.430463125	10640	0.017425009	0.004802657	1.027223296	13.16384979	0.163898212	0.11809662	0.139128965	0.498402256
10	71508198	rs56016553	C	G	0.242	0.27	0.994	0.998318223	0.09	0.000333903	0.437725693	10640	0.017230101	0.004801291	1.028748993	12.87832896	0.163898212	0.11809662	0.139128965	0.498402256
10	71508424	rs4617470	C	A	0.294	0.34	0.994	0.998641744	0.034	0.000286739	0.430463125	10640	0.017425009	0.004802657	1.027223296	13.16384979	0.163898212	0.11809662	0.139128965	0.498402256
10	71508589	rs4546983	C	T	0.294	0.34	0.994	0.998516659	0.034	0.000307815	0.430463125	10640	0.017336889	0.004802698	1.02708366	13.03081833	0.163898212	0.11809662	0.139128965	0.498402256
10	71508858	rs6480428	C	T	0.294	0.34	0.994	0.998533627	0.034	0.000308067	0.430463125	10640	0.017335916	0.004802712	1.027082359	13.02928154	0.163898212	0.11809662	0.139128965	0.498402256
10	71508959	rs7092895	A	G	0.294	0.34	0.993	0.998376427	0.032	0.000291955	0.430463125	10640	0.017402729	0.00480269	1.027188491	13.13002853	0.163898212	0.11809662	0.139128965	0.498402256
10	71517337	rs2011280	A	C	0.3	0.33	0.954	0.967516598	0.68	0.003871096	0.683971997	10640	0.013885427	0.00480612	1.022011872	8.346977453	0.163898212	0.11809662	0.139128965	0.498402256
10	71522823	rs2394577	A	T	0.215	0.21	0.929	0.946595494	0.081	0.004743582	0.688784759	10640	0.013567338	0.00480337	1.024031477	7.978057073	0.163898212	0.11809662	0.139128965	0.498402256
10	71523736	rs11813797	G	A	0.28	0.27	0.965	0.974771497	0.00014	0.000931855	0.597813482	10640	0.015916572	0.004806799	1.025175924	10.9644563	0.163898212	0.11809662	0.139128965	0.498402256
10	71523799	rs2704459	C	G	0.28	0.27	0.965	0.974825217	0.00018	0.000931855	0.597813482	10640	0.015916572	0.004806799	1.025175924	10.9644563	0.163898212	0.11809662	0.139128965	0.498402256
10	71524441	rs2704462	T	A	0.281	0.28	0.962	0.971249524	0.00011	0.000928895	0.597813482	10640	0.015920874	0.004806805	1.025202711	10.97035945	0.163898212	0.11809662	0.139128965	0.498402256
10	71524485	rs2704463	T	C	0.28	0.27	0.965	0.974482277	0.00013	0.000937429	0.597813482	10640	0.015908608	0.00480682	1.025164038	10.95339368	0.163898212	0.11809662	0.139128965	0.498402256
10	71524630	rs2642586	C	T	0.207	0.2	0.955	0.96581333	0.063	0.001827998	0.597813482	10640	0.014973181	0.00480275	1.026683771	9.719594917	0.163898212	0.11809662	0.139128965	0.498402256
10	71524634	rs2642585	C	A	0.207	0.2	0.955	0.965821498	0.059	0.001828669	0.597813482	10640	0.014972656	0.004802748	1.0266825	9.718920106	0.163898212	0.11809662	0.139128965	0.498402256
10	71524811	rs2642584	C	A	0.281	0.27	0.959	0.969999401	0.00012	0.001261334	0.597813482	10640	0.015503956	0.004806685	1.024572503	10.40384265	0.163898212	0.11809662	0.139128965	0.498402256
10	71529241	rs4542298	A	C	0.203	0.19	0.976	0.983826368	0.47	0.003099721	0.673122099	10640	0.01422287	0.004807705	1.025406879	8.751830698	0.163898212	0.11809662	0.139128965	0.498402256
10	71543168	rs2642575	C	T	0.357	0.31	0.989	0.993127909	0.0013	0.004567735	0.687180599	10640	0.013651103	0.004812423	1.020042576	8.046517939	0.163898212	0.11809662	0.139128965	0.498402256
10	71544862	rs10998964	C	A	0.361	0.32	0.985	0.990285626	0.0038	0.004396629	0.683971997	10640	0.013706837	0.004811413	1.020133651	8.115759577	0.163898212	0.11809662	0.139128965	0.498402256
10	71550759	rs3108967	G	A	0.356	0.31	0.977	0.982681492	1.10E-05	0.004783876	0.688784759	10640	0.013583398	0.004813681	1.019996444	7.962734125	0.163898212	0.11809662	0.139128965	0.498402256
10	71551127	rs2642570	A	G	0.356	0.31	0.975	0.981833146	1.20E-05	0.0047313	0.688784759	10640	0.013601093	0.004813904	1.020026869	7.982754244	0.163898212	0.11809662	0.139128965	0.498402256
10	71553796	rs4503417	T	C	0.395	0.39	0.988	0.992899309	0.48	0.001892244	0.597813482	10640	0.014933954	0.004805899	1.021806931	9.656067913	0.163898212	0.11809662	0.139128965	0.498402256
10	71557094	rs7919558	A	G	0.394	0.39	0.988	0.992953199	0.47	0.001591404	0.597813482	10640	0.015177077	0.00480547	1.022174284	9.974807181	0.163898212	0.11809662	0.139128965	0.498402256
10	71558230	rs4746004	A	G	0.395	0.39	0.988	0.992875304	0.49	0.001630587	0.597813482	10640	0.015139641	0.004804423	1.022120774	9.929986516	0.163898212	0.11809662	0.139128965	0.498402256
10	71560317	rs9645503	A	G	0.394	0.39	0.988	0.992489537	0.48	0.001941908	0.597813482	10640	0.014890975	0.00480393	1.021762872	9.608440072	0.163898212	0.11809662	0.139128965	0.498402256
10	71560999	rs3104051	G	A	0.491	0.48	0.982	0.987975759	0.75	0.002105391	0.597813482	10640	0.014775412	0.004803912	1.021256554	9.459955056	0.163898212	0.11809662	0.139128965	0.498402256
10	71565419	rs10998977	A	G	0.246	0.26	0.956	0.969390414	0.58	0.002865174	0.655838145	10640	-0.01431857	0.004800801	1.024137198	8.895532126	0.163898212	0.11809662	0.139128965	0.498402256
10	71566060	rs2704500	G	A	0.371	0.37	0.99	0.994401261	0.033	0.003213631	0.673122099	10640	0.014170976	0.004808286	1.020825698	8.685980454	0.163898212	0.11809662	0.139128965	0.498402256
10	71566663	rs2004076	C	A	0.371	0.37	0.99	0.99434204	0.031	0.003226128	0.673122099	10640	0.014165233	0.004808298	1.0208164	8.678901261	0.163898212	0.11809662	0.139128965	0.498402256
10	71579347	rs1227773	C	A	0.584	0.55	0.993	0.996389355	0.65	0.003217295	0.673122099	10640	-0.014150198	0.004801811	1.02051109	8.683902241	0.163898212	0.11809662	0.139128965	0.498402256
10	71583223	rs1227764	G	A	0.585	0.56	0.994	0.997547612	0.58	0.004532481	0.687180599	10640	-0.013634352	0.004802327	1.019758766	8.060565425	0.163898212	0.11809662	0.139128965	0.498402256
10	71583512	rs16926931	G	A	0.158	0.14	0.985	0.990439535	0.13	0.001256793	0.597813482	10640	-0.015482269	0.004798424	1.030410988	10.41050994	0.163898212	0.11809662	0.139128965	0.498402256
10	71584495	rs56306223	C	T	0.158	0.14	0.985	0.990474557	0.17	0.001305755	0.597813482	10640	-0.015428741	0.004798138	1.030321551	10.33987977	0.163898212	0.11809662	0.139128965	0.498402256
10	71587887	rs1227753	A	G	0.279	0.27	0.976	0.984666238	0.082	0.00080371	0.597813482	10640	-0.016087581	0.004798714	1.026014502	11.23910543	0.163898212	0.11809662	0.139128965	0.498402256
10	71588349	rs7101190	C	T	0.263	0.26	0.975	0.983488422	0.27	0.000178919	0.430463125	10640	-0.017980995	0.004796997	1.029608898	14.05039683	0.163898212	0.11809662	0.139128965	0.498402256
10	71588504	rs1227756	G	A	0.279	0.27	0.976	0.984769552	0.091	0.00080911	0.597813482	10640	-0.016078629	0.004798701	1.025998671	11.22666391	0.163898212	0.11809662	0.139128965	0.498402256
10	71589446	rs1227757	C	A	0.267	0.26	0.915	0.931421583	0.19	0.001084009	0.597813482	10640	-0.015685897	0.004798876	1.026265422	10.68414119	0.163898212	0.11809662	0.139128965	0.498402256
10	71589988	rs1227758	C	T	0.281	0.28	0.965	0.974913845	0.16	0.001397517	0.597813482	10640	-0.015333349	0.004797661	1.024798582	10.21444998	0.163898212	0.11809662	0.139128965	0.498402256
10	71614044	rs12573478	G	A	0.369	0.37	0.939	0.95339543	1.10E-05	0.004102657	0.683971997	10640	-0.013795376	0.004805442	1.020497752	8.241389378	0.163898212	0.11809662	0.139128965	0.498402256
10	71723508	rs3858165	A	G	0.147	0.15	0.947	0.960014901	0.22	0.001901852	0.597813482	10640	0.014887534	0.004793273	1.030642064	9.646755819	0.163898212	0.11809662	0.139128965	0.498402256
10	71727166	rs6480431	A	G	0.15	0.15	0.987	0.989593897	0.12	0.000357336	0.437725693	10640	0.017114045	0.004792651	1.034429888	12.7512795	0.163898212	0.11809662	0.139128965	0.498402256
10	71727269	rs12253349	C	T	0.229	0.25	0.989	0.993105185	0.058	0.003703839	0.683971997	10640	-0.013915861	0.004793639	1.023502446	8.427321668	0.163898212	0.11809662	0.139128965	0.498402256
10	71727466	rs4406710	T	G	0.229	0.25	0.99	0.994517875	0.054	0.004430274	0.683971997	10640	-0.013646008	0.004794147	1.02304025	8.101930307	0.163898212	0.11809662	0.139128965	0.498402256
10	71727537	rs4394723	T	C	0.229	0.25	0.99	0.994187303	0.051	0.004430106	0.683971997	10640	-0.013646064	0.004794147	1.023040558	8.101998791	0.163898212	0.11809662	0.139128965	0.498402256
10	71727545	rs4565790	A	G	0.229	0.25	0.99	0.994170837	0.054	0.004428534	0.683971997	10640	-0.013646606	0.004794147	1.023041912	8.102642731	0.163898212	0.11809662	0.139128965	0.498402256
10	71728064	rs12255270	C	T	0.228	0.25	0.994	0.997799734	0.065	0.004876639	0.688784759	10640	-0.013500155	0.004794665	1.022793652	7.927952395	0.163898212	0.11809662	0.139128965	0.498402256
10	71728168	rs72807011	A	G	0.149	0.15	0.995	0.998186862	0.13	0.000444847	0.445920288	10640	0.01683801	0.004793	1.033779495	12.3414621	0.163898212	0.11809662	0.139128965	0.498402256
10	71728342	rs72807012	A	G	0.149	0.15	0.994	0.997561089	0.12	0.000408214	0.437725693	10640	0.01694655	0.004792797	1.034007397	12.50214265	0.163898212	0.11809662	0.139128965	0.498402256
10	71728378	rs79200427	A	C	0.225	0.25	0.978	0.98321149	0.0058	0.004673601	0.687374614	10640	-0.013564699	0.004794351	1.023124864	8.004987436	0.163898212	0.11809662	0.139128965	0.498402256
10	71729577	rs35306866	C	T	0.228	0.25	0.995	0.998601213	0.074	0.00478092	0.688784759	10640	-0.013530654	0.004794653	1.022835649	7.963853715	0.163898212	0.11809662	0.139128965	0.498402256
10	71730410	rs61859060	C	T	0.149	0.15	0.996	0.998812286	0.12	0.000351099	0.437725693	10640	0.017135636	0.004792504	1.034395483	12.7842561	0.163898212	0.11809662	0.139128965	0.498402256
10	71731129	rs71480625	C	T	0.229	0.25	0.995	0.999091878	0.083	0.00497035	0.690071764	10640	-0.013470991	0.004794739	1.022717063	7.893493212	0.163898212	0.11809662	0.139128965	0.498402256
10	71731371	rs71480626	A	G	0.229	0.25	0.995	0.999163723	0.079	0.004970763	0.690071764	10640	-0.013470862	0.004794738	1.022716858	7.893342603	0.163898212	0.11809662	0.139128965	0.498402256
10	71731851	rs10509314	A	G	0.229	0.25	0.995	0.999087304	0.078	0.00491445	0.688784759	10640	-0.013488517	0.004794762	1.022745726	7.913968206	0.163898212	0.11809662	0.139128965	0.498402256
10	71735500	rs16927164	C	G	0.149	0.15	0.996	0.999082804	0.12	0.000427179	0.437725693	10640	0.016887091	0.004792285	1.03387562	12.41722014	0.163898212	0.11809662	0.139128965	0.498402256
10	71736975	rs58032499	C	T	0.149	0.15	0.996	0.999092456	0.12	0.000423991	0.437725693	10640	0.016896608	0.004792284	1.033893979	12.4312277	0.163898212	0.11809662	0.139128965	0.498402256
10	71737316	rs59000555	A	G	0.149	0.15	0.996	0.999056987	0.12	0.000423991	0.437725693	10640	0.016896608	0.004792284	1.033893979	12.4312277	0.163898212	0.11809662	0.139128965	0.498402256
10	71739572	rs61856660	T	G	0.149	0.15	0.996	0.999217955	0.13	0.000412795	0.437725693	10640	0.016930512	0.004792263	1.033961689	12.48127252	0.163898212	0.11809662	0.139128965	0.498402256
10	71740691	rs3957144	G	T	0.149	0.15	0.996	0.998849449	0.12	0.000422087	0.437725693	10640	0.016902441	0.004792316	1.033909088	12.4396438	0.163898212	0.11809662	0.139128965	0.498402256
10	71742258	rs12572805	G	T	0.148	0.14	0.993	0.996687712	0.11	0.000523783	0.505143322	10640	0.016626452	0.00479238	1.033426306	12.03640122	0.163898212	0.11809662	0.139128965	0.498402256
10	71747433	rs112143111	A	T	0.15	0.14	0.991	0.994529131	0.11	0.000198202	0.430463125	10640	0.017834128	0.004790778	1.035825016	13.85771833	0.163898212	0.11809662	0.139128965	0.498402256
10	71749059	rs72807021	G	A	0.15	0.14	0.991	0.994752923	0.11	0.000196513	0.430463125	10640	0.017844471	0.004790773	1.035846342	13.87382433	0.163898212	0.11809662	0.139128965	0.498402256
10	71749214	rs12411419	A	T	0.229	0.26	0.964	0.968942969	0.085	0.004435116	0.683971997	10640	-0.013648034	0.004795446	1.02331475	8.099948784	0.163898212	0.11809662	0.139128965	0.498402256
10	71757700	rs56357532	C	G	0.425	0.46	0.993	0.995745002	0.17	0.00353202	0.683971997	10640	-0.013982536	0.004792083	1.020113302	8.513794846	0.163898212	0.11809662	0.139128965	0.498402256
10	71772527	rs61856666	A	G	0.12	0.12	0.995	0.997724418	0.078	0.00145234	0.597813482	10640	0.015281242	0.004798066	1.033507729	10.14343194	0.163898212	0.11809662	0.139128965	0.498402256
10	71777238	rs61856668	C	T	0.12	0.12	0.995	0.997052435	0.078	0.00145234	0.597813482	10640	0.015281242	0.004798066	1.033507729	10.14343194	0.163898212	0.11809662	0.139128965	0.498402256
10	71793532	rs7096982	A	G	0.12	0.12	0.996	0.998181046	0.078	0.001261212	0.597813482	10640	0.015475364	0.004797779	1.033939622	10.40402279	0.163898212	0.11809662	0.139128965	0.498402256
10	71804649	rs7899726	T	C	0.118	0.12	0.996	0.998950886	0.075	0.002120616	0.597813482	10640	0.014749201	0.004798747	1.032470551	9.446726209	0.163898212	0.11809662	0.139128965	0.498402256
10	71804830	rs12573065	T	C	0.118	0.12	0.996	0.998469782	0.068	0.002000199	0.597813482	10640	0.014832183	0.004798554	1.032659145	9.554089782	0.163898212	0.11809662	0.139128965	0.498402256
10	71806475	rs55722815	C	T	0.118	0.12	0.996	0.999234822	0.068	0.00200543	0.597813482	10640	0.014828464	0.004798556	1.032650541	9.549290891	0.163898212	0.11809662	0.139128965	0.498402256
10	71807280	rs61856674	T	C	0.116	0.12	0.979	0.982986026	0.025	0.001640749	0.597813482	10640	0.015111701	0.004798323	1.033774468	9.91854049	0.163898212	0.11809662	0.139128965	0.498402256
10	71807644	rs7071474	G	A	0.118	0.12	0.996	0.998745152	0.075	0.001921569	0.597813482	10640	0.014889301	0.00479856	1.032787512	9.627793806	0.163898212	0.11809662	0.139128965	0.498402256
10	71810310	rs61856675	A	G	0.119	0.12	0.992	0.994554114	0.082	0.001958123	0.597813482	10640	0.014863025	0.004798731	1.032762825	9.593156834	0.163898212	0.11809662	0.139128965	0.498402256
10	71811812	rs12570165	A	G	0.118	0.12	0.996	0.998590347	0.082	0.002028973	0.597813482	10640	0.014812053	0.004798636	1.032644676	9.527849899	0.163898212	0.11809662	0.139128965	0.498402256
10	71813599	rs7899363	A	T	0.143	0.15	0.938	0.946698607	0.1	0.001053251	0.597813482	10640	0.015725203	0.004798943	1.032824622	10.73745365	0.163898212	0.11809662	0.139128965	0.498402256
10	71820404	rs12573524	C	T	0.137	0.14	0.984	0.989558607	0.12	0.004203006	0.683971997	10640	0.013747734	0.004801648	1.028555196	8.197502742	0.163898212	0.11809662	0.139128965	0.498402256
10	71821580	rs16927227	T	G	0.137	0.14	0.984	0.989781201	0.12	0.004204153	0.683971997	10640	0.013747316	0.004801647	1.02855436	8.197007424	0.163898212	0.11809662	0.139128965	0.498402256
10	72676876	rs827332	G	A	0.065	0.06	0.957	0.96809784	0.87	0.004373357	0.683971997	10640	0.013681821	0.004799786	1.04071991	8.125388706	0.163898212	0.11809662	0.139128965	0.498402256
10	72688851	rs827312	T	C	0.02	0.01	0.994	0.99734879	0.053	0.003683895	0.683971997	10640	0.013928971	0.00479536	1.072067516	8.437147426	0.163898212	0.11809662	0.139128965	0.498402256
10	72689162	rs827311	A	C	0.02	0.01	0.994	0.997258725	0.053	0.003683895	0.683971997	10640	0.013928971	0.00479536	1.072067516	8.437147426	0.163898212	0.11809662	0.139128965	0.498402256
10	72689563	rs827309	C	T	0.02	0.01	0.994	0.997235903	0.053	0.003683895	0.683971997	10640	0.013928971	0.00479536	1.072067516	8.437147426	0.163898212	0.11809662	0.139128965	0.498402256
10	72690002	rs827308	G	A	0.021	0.02	0.963	0.972960477	0.053	0.003943519	0.683971997	10640	0.013828738	0.00479619	1.071370222	8.313277843	0.163898212	0.11809662	0.139128965	0.498402256
10	72690361	rs827305	G	A	0.02	0.01	0.992	0.996133139	0.095	0.004865177	0.688784759	10640	0.013508813	0.004796451	1.070162019	7.932213364	0.163898212	0.11809662	0.139128965	0.498402256
10	72692049	rs827304	G	A	0.02	0.01	0.992	0.996145539	0.095	0.004865177	0.688784759	10640	0.013508813	0.004796451	1.070162019	7.932213364	0.163898212	0.11809662	0.139128965	0.498402256
10	72692295	rs844127	G	A	0.02	0.01	0.991	0.995513064	0.14	0.004836765	0.688784759	10640	0.01351786	0.004796457	1.070206681	7.942819835	0.163898212	0.11809662	0.139128965	0.498402256
10	72698052	rs827299	C	T	0.02	0.01	0.992	0.996010514	0.095	0.004865177	0.688784759	10640	0.013508813	0.004796451	1.070162019	7.932213364	0.163898212	0.11809662	0.139128965	0.498402256
10	72703316	rs827293	G	A	0.019	0.01	0.994	0.996921698	0.062	0.003576615	0.683971997	10640	0.013977692	0.004796864	1.075176488	8.490946648	0.163898212	0.11809662	0.139128965	0.498402256
10	72744412	rs1683864	T	A	0.34	0.32	0.972	0.979075314	0.031	0.003711466	0.683971997	10640	0.013942283	0.004803807	1.021129131	8.423578136	0.163898212	0.11809662	0.139128965	0.498402256
10	72991095	rs12781290	G	A	0.275	0.26	0.919	0.939003611	0.00021	0.002045835	0.597813482	10640	0.014807886	0.004801118	1.02407535	9.512648489	0.163898212	0.11809662	0.139128965	0.498402256
10	72991372	rs12781902	G	A	0.256	0.24	0.926	0.942703188	4.20E-05	0.002949043	0.66333333	10640	0.014276295	0.004800872	1.023726371	8.842818457	0.163898212	0.11809662	0.139128965	0.498402256
10	72992824	rs12248805	C	T	0.259	0.25	0.964	0.974908097	0.4	0.004691811	0.687374614	10640	0.013577142	0.004800862	1.022344662	7.997940553	0.163898212	0.11809662	0.139128965	0.498402256
10	72993080	rs12250459	C	T	0.259	0.25	0.964	0.974873011	0.38	0.004691811	0.687374614	10640	0.013577142	0.004800862	1.022344662	7.997940553	0.163898212	0.11809662	0.139128965	0.498402256
10	73030775	rs10762433	T	C	0.758	0.72	0.992	0.997199117	0.86	0.004337385	0.683971997	10640	0.013698068	0.00480106	1.022981558	8.140375503	0.163898212	0.11809662	0.139128965	0.498402256
10	73031063	rs9629898	G	A	0.758	0.72	0.992	0.997136251	0.88	0.004337385	0.683971997	10640	0.013698068	0.00480106	1.022981558	8.140375503	0.163898212	0.11809662	0.139128965	0.498402256
10	73031630	rs10733880	G	A	0.758	0.72	0.993	0.997294629	0.92	0.004582051	0.687180599	10640	0.013613922	0.004801008	1.022824426	8.040844813	0.163898212	0.11809662	0.139128965	0.498402256
10	73031730	rs10733881	G	A	0.757	0.72	0.985	0.989628511	1	0.004274267	0.683971997	10640	0.013720429	0.004801058	1.023025358	8.166980291	0.163898212	0.11809662	0.139128965	0.498402256
10	73031787	rs10740373	A	G	0.758	0.72	0.993	0.997466749	0.92	0.004580897	0.687180599	10640	0.013614302	0.004801006	1.022824907	8.041301249	0.163898212	0.11809662	0.139128965	0.498402256
10	73047690	rs2277259	C	T	0.757	0.73	0.991	0.99574651	0.98	0.002859613	0.655838145	10640	0.014318542	0.004799833	1.023988832	8.899082868	0.163898212	0.11809662	0.139128965	0.498402256
10	73047897	rs10762435	A	G	0.758	0.73	0.991	0.995826003	0.96	0.002219557	0.597813482	10640	0.014685997	0.004799489	1.024640572	9.363041215	0.163898212	0.11809662	0.139128965	0.498402256
10	73048954	rs10762436	T	C	0.757	0.73	0.99	0.99523679	0.92	0.001868233	0.597813482	10640	0.014930839	0.004799065	1.025033685	9.679550161	0.163898212	0.11809662	0.139128965	0.498402256
10	73049222	rs10823718	T	A	0.757	0.73	0.99	0.995091459	0.9	0.001868234	0.597813482	10640	0.014930842	0.004799066	1.025033844	9.67954961	0.163898212	0.11809662	0.139128965	0.498402256
10	73049464	rs10823719	A	G	0.757	0.73	0.99	0.99527299	0.94	0.001868233	0.597813482	10640	0.014930839	0.004799065	1.025033685	9.679550161	0.163898212	0.11809662	0.139128965	0.498402256
10	73307341	rs12416192	C	G	0.012	0.02	0.982	0.986468077	1	0.00487794	0.688784759	10640	0.013550812	0.004812803	1.091865063	7.927469266	0.163898212	0.11809662	0.139128965	0.498402256
10	73307557	rs2394828	T	C	0.012	0.02	0.982	0.986922232	1	0.004875598	0.688784759	10640	0.013551558	0.004812803	1.091870289	7.928339025	0.163898212	0.11809662	0.139128965	0.498402256
10	73308408	rs7476733	G	A	0.012	0.02	0.982	0.986751409	1	0.004893301	0.688784759	10640	0.013545948	0.004812803	1.091830176	7.921776502	0.163898212	0.11809662	0.139128965	0.498402256
10	73310991	rs74567704	T	C	0.012	0.02	0.98	0.986270395	1	0.00463163	0.687374614	10640	0.013629432	0.004812319	1.093380659	8.021336619	0.163898212	0.11809662	0.139128965	0.498402256
10	73311492	rs79419861	A	T	0.012	0.02	0.993	0.995503896	1	0.002204308	0.597813482	10640	0.014726188	0.004809376	1.10340729	9.375689306	0.163898212	0.11809662	0.139128965	0.498402256
10	73314937	rs79631803	G	T	0.012	0.02	0.992	0.995462097	1	0.001882747	0.597813482	10640	0.014951863	0.004809359	1.105274699	9.665319895	0.163898212	0.11809662	0.139128965	0.498402256
10	73318073	rs78814128	T	A	0.012	0.02	0.991	0.992681913	1	0.001863824	0.597813482	10640	0.014966239	0.004809364	1.105382202	9.683895993	0.163898212	0.11809662	0.139128965	0.498402256
10	73318912	rs77892599	G	A	0.012	0.02	0.992	0.994859074	1	0.001882747	0.597813482	10640	0.014951863	0.004809359	1.105274699	9.665319895	0.163898212	0.11809662	0.139128965	0.498402256
10	73319636	rs117458809	G	A	0.012	0.02	0.992	0.995188711	1	0.001882747	0.597813482	10640	0.014951863	0.004809359	1.105274699	9.665319895	0.163898212	0.11809662	0.139128965	0.498402256
10	73320291	rs80253332	G	A	0.012	0.02	0.992	0.994728711	1	0.001882747	0.597813482	10640	0.014951863	0.004809359	1.105274699	9.665319895	0.163898212	0.11809662	0.139128965	0.498402256
10	73322428	rs117640436	G	A	0.012	0.02	0.991	0.994279036	1	0.001865621	0.597813482	10640	0.014964854	0.004809359	1.105373235	9.682123956	0.163898212	0.11809662	0.139128965	0.498402256
10	73323849	rs74708799	G	A	0.012	0.02	0.975	0.9814405	1	0.001739747	0.597813482	10640	0.015064189	0.004809466	1.105519376	9.810650754	0.163898212	0.11809662	0.139128965	0.498402256
10	73327424	rs80048003	G	A	0.008	0.01	0.983	0.990368062	1	0.002875919	0.655838145	10640	0.014349905	0.004813158	1.120988418	8.888691904	0.163898212	0.11809662	0.139128965	0.498402256
10	73327616	rs145124807	C	T	0.008	0.01	0.99	0.99454814	1	0.002715963	0.65013283	10640	0.01443522	0.004813529	1.121882434	8.993311377	0.163898212	0.11809662	0.139128965	0.498402256
10	73330045	rs117904445	G	A	0.008	0.01	0.99	0.994286602	1	0.00274711	0.65013283	10640	0.014418452	0.004813522	1.121732669	8.972457009	0.163898212	0.11809662	0.139128965	0.498402256
10	73387361	rs10999922	G	A	0.338	0.31	0.993	0.996973612	0.88	0.003195046	0.673122099	10640	-0.014134642	0.00479304	1.021406896	8.69656107	0.163898212	0.11809662	0.139128965	0.498402256
10	73393901	rs12218474	C	T	0.336	0.3	0.991	0.994865776	0.79	0.002599676	0.641876606	10640	-0.014440072	0.004793855	1.021941661	9.073375306	0.163898212	0.11809662	0.139128965	0.498402256
10	73396567	rs10999925	C	T	0.337	0.31	0.996	0.999284502	0.88	0.004430559	0.683971997	10640	-0.013643743	0.004793386	1.02064358	8.101813449	0.163898212	0.11809662	0.139128965	0.498402256
10	73406697	rs4747179	G	T	0.34	0.32	0.994	0.997730659	1	0.002022164	0.597813482	10640	-0.014800427	0.004793316	1.022360765	9.534025239	0.163898212	0.11809662	0.139128965	0.498402256
10	73407384	rs10999928	G	A	0.34	0.32	0.995	0.998210885	0.97	0.001975317	0.597813482	10640	-0.014832527	0.0047929	1.022406715	9.577090159	0.163898212	0.11809662	0.139128965	0.498402256
10	73407465	rs10999929	C	T	0.338	0.31	0.995	0.998613024	0.84	0.002791961	0.653503132	10640	-0.01433433	0.004793354	1.021706216	8.94284579	0.163898212	0.11809662	0.139128965	0.498402256
10	73407537	rs4746091	A	C	0.34	0.32	0.995	0.998130858	0.97	0.001833524	0.597813482	10640	-0.014938184	0.004792894	1.022568701	9.714042498	0.163898212	0.11809662	0.139128965	0.498402256
10	73408918	rs12414776	G	A	0.338	0.31	0.995	0.998453426	0.87	0.002342346	0.603288829	10640	-0.014588752	0.004793049	1.022090786	9.264297872	0.163898212	0.11809662	0.139128965	0.498402256
10	73409321	rs7097006	A	G	0.338	0.31	0.995	0.998464746	0.87	0.002302907	0.5999397	10640	-0.014613204	0.004793036	1.022128279	9.295429873	0.163898212	0.11809662	0.139128965	0.498402256
10	73409978	rs4746093	G	A	0.338	0.31	0.995	0.99845744	0.92	0.002157712	0.597813482	10640	-0.014707062	0.004793119	1.022259621	9.414895554	0.163898212	0.11809662	0.139128965	0.498402256
10	73412757	rs4747180	G	A	0.34	0.31	0.995	0.998072177	0.8	0.001682985	0.597813482	10640	-0.015060112	0.004793267	1.022737764	9.871726434	0.163898212	0.11809662	0.139128965	0.498402256
10	73414102	rs10823813	A	G	0.416	0.37	0.995	0.997643523	0.8	0.001562392	0.597813482	10640	-0.015177329	0.004797402	1.022078401	10.00872003	0.163898212	0.11809662	0.139128965	0.498402256
10	73414206	rs10762465	A	G	0.416	0.37	0.995	0.997837453	0.72	0.002043417	0.597813482	10640	-0.01479836	0.004797481	1.021530121	9.5148202	0.163898212	0.11809662	0.139128965	0.498402256
10	73414484	rs1004389	C	T	0.574	0.62	0.994	0.996818742	0.94	0.002459863	0.621650491	10640	0.014531552	0.004797539	1.02104182	9.174595188	0.163898212	0.11809662	0.139128965	0.498402256
10	73415116	rs1665725	A	G	0.649	0.69	0.993	0.996759886	0.62	0.001621481	0.597813482	10640	0.015109527	0.004792377	1.022640374	9.940305169	0.163898212	0.11809662	0.139128965	0.498402256
10	73416480	rs1665684	G	C	0.648	0.68	0.994	0.997349508	0.58	0.001096788	0.597813482	10640	0.015652435	0.004793509	1.02342506	10.6624415	0.163898212	0.11809662	0.139128965	0.498402256
10	73416753	rs1665686	A	C	0.648	0.68	0.994	0.99747053	0.56	0.001089801	0.597813482	10640	0.015661435	0.004793606	1.023431278	10.67427431	0.163898212	0.11809662	0.139128965	0.498402256
10	73416910	rs1665687	A	G	0.648	0.68	0.992	0.995514738	0.54	0.001108592	0.597813482	10640	0.015638474	0.004793691	1.023403789	10.64262143	0.163898212	0.11809662	0.139128965	0.498402256
10	73418476	rs1665690	G	A	0.397	0.38	0.994	0.997260781	0.36	0.001896142	0.597813482	10640	-0.014896177	0.004794682	1.021709506	9.652283741	0.163898212	0.11809662	0.139128965	0.498402256
10	73419580	rs1665692	G	A	0.397	0.38	0.994	0.997230073	0.37	0.001913457	0.597813482	10640	-0.014884194	0.004794978	1.021687335	9.635570797	0.163898212	0.11809662	0.139128965	0.498402256
10	73420228	rs1665619	T	G	0.397	0.38	0.994	0.996915529	0.33	0.001880393	0.597813482	10640	-0.014909383	0.004795125	1.021723143	9.667619587	0.163898212	0.11809662	0.139128965	0.498402256
10	73420289	rs1665620	A	C	0.351	0.32	0.99	0.994567125	0.53	0.001989857	0.597813482	10640	-0.014826637	0.004794371	1.02221181	9.56361429	0.163898212	0.11809662	0.139128965	0.498402256
10	73420838	rs1665622	G	A	0.398	0.38	0.989	0.993655631	0.32	0.002224654	0.597813482	10640	-0.014671408	0.004795799	1.021393147	9.358833112	0.163898212	0.11809662	0.139128965	0.498402256
10	73421228	rs1665694	G	T	0.394	0.38	0.982	0.988311334	0.17	0.002107314	0.597813482	10640	-0.014746777	0.004795027	1.021562962	9.458278838	0.163898212	0.11809662	0.139128965	0.498402256
10	73432144	rs3849960	C	T	0.339	0.32	0.934	0.949984956	0.57	0.003635905	0.683971997	10640	-0.013953362	0.004796977	1.021655882	8.461013842	0.163898212	0.11809662	0.139128965	0.498402256
10	74704266	rs75439884	A	G	0.017	0.03	0.986	0.98930027	0.04	0.004983494	0.690071764	10640	-0.013481831	0.004800051	1.078750691	7.888712784	0.163898212	0.11809662	0.139128965	0.498402256
10	74710269	rs148463059	C	T	0.017	0.03	0.986	0.98725085	0.04	0.004983494	0.690071764	10640	-0.013481831	0.004800051	1.078750691	7.888712784	0.163898212	0.11809662	0.139128965	0.498402256
10	74711948	rs75494513	G	C	0.017	0.03	0.984	0.988349263	0.04	0.004616913	0.687374614	10640	-0.013600658	0.004800434	1.079437214	8.02710492	0.163898212	0.11809662	0.139128965	0.498402256
10	74725806	rs12569799	G	A	0.017	0.03	0.994	0.996041092	0.087	0.00430549	0.683971997	10640	-0.013732885	0.004809307	1.079381377	8.153770107	0.163898212	0.11809662	0.139128965	0.498402256
10	74729035	rs28773546	A	G	0.039	0.05	0.992	0.994229313	0.9	0.003864828	0.683971997	10640	-0.01386442	0.004798002	1.052894939	8.349923839	0.163898212	0.11809662	0.139128965	0.498402256
10	74731614	rs78756017	T	G	0.017	0.03	0.994	0.995766685	0.088	0.004315311	0.683971997	10640	-0.013729407	0.004809309	1.079360656	8.149634694	0.163898212	0.11809662	0.139128965	0.498402256
10	74733920	rs116192856	C	G	0.017	0.03	0.994	0.993566532	0.087	0.004309467	0.683971997	10640	-0.013731483	0.004809311	1.079373073	8.152094145	0.163898212	0.11809662	0.139128965	0.498402256
10	74735429	rs79956455	A	C	0.017	0.03	0.994	0.99672357	0.088	0.004309048	0.683971997	10640	-0.013731624	0.004809308	1.079373269	8.152270977	0.163898212	0.11809662	0.139128965	0.498402256
10	74735667	rs76686539	G	A	0.017	0.03	0.994	0.995343606	0.087	0.004308995	0.683971997	10640	-0.013731643	0.004809308	1.079373881	8.152292982	0.163898212	0.11809662	0.139128965	0.498402256
10	74738224	rs79617476	C	T	0.017	0.03	0.994	0.996126438	0.088	0.004309438	0.683971997	10640	-0.013731487	0.004809308	1.079372823	8.152106538	0.163898212	0.11809662	0.139128965	0.498402256
10	74740681	rs7098064	T	A	0.017	0.03	0.994	0.997548538	0.088	0.004307291	0.683971997	10640	-0.013732247	0.004809308	1.079377263	8.153011101	0.163898212	0.11809662	0.139128965	0.498402256
10	74741820	rs75140754	A	G	0.017	0.03	0.993	0.99601992	0.088	0.003722409	0.683971997	10640	-0.013954325	0.004809486	1.08059773	8.418220816	0.163898212	0.11809662	0.139128965	0.498402256
10	74742916	rs11000484	G	A	0.017	0.03	0.994	0.996626784	0.088	0.004303856	0.683971997	10640	-0.013733467	0.004809308	1.079384877	8.154458848	0.163898212	0.11809662	0.139128965	0.498402256
10	74744104	rs12572370	C	T	0.017	0.03	0.994	0.996555148	0.088	0.00430979	0.683971997	10640	-0.013731361	0.004809308	1.079372172	8.151958297	0.163898212	0.11809662	0.139128965	0.498402256
10	74745362	rs58321939	C	A	0.017	0.03	0.994	0.996892743	0.087	0.004306794	0.683971997	10640	-0.013732422	0.004809308	1.079378475	8.153220236	0.163898212	0.11809662	0.139128965	0.498402256
10	74745506	rs73288678	C	T	0.017	0.03	0.994	0.996752216	0.087	0.00429944	0.683971997	10640	-0.013735037	0.004809309	1.079394176	8.156322197	0.163898212	0.11809662	0.139128965	0.498402256
10	74747462	rs74833818	C	A	0.015	0.03	0.996	0.996914177	0.75	0.002077892	0.597813482	10640	-0.014796458	0.004804629	1.092672943	9.484094246	0.163898212	0.11809662	0.139128965	0.498402256
10	74747585	rs75293077	G	T	0.015	0.03	0.996	0.9983043	0.76	0.002077892	0.597813482	10640	-0.014796458	0.004804629	1.092672943	9.484094246	0.163898212	0.11809662	0.139128965	0.498402256
10	74748022	rs73288684	C	T	0.015	0.03	0.996	0.997904533	0.75	0.002077892	0.597813482	10640	-0.014796458	0.004804629	1.092672943	9.484094246	0.163898212	0.11809662	0.139128965	0.498402256
10	74748118	rs111322369	A	G	0.016	0.03	0.982	0.987250534	0.76	0.001155516	0.597813482	10640	-0.01561606	0.00480417	1.097014956	10.56589307	0.163898212	0.11809662	0.139128965	0.498402256
10	74748343	rs116046568	C	T	0.015	0.03	0.994	0.994707636	0.76	0.00256854	0.64050738	10640	-0.014489802	0.004804529	1.090519726	9.095430321	0.163898212	0.11809662	0.139128965	0.498402256
10	74748518	rs58486215	A	G	0.323	0.33	0.983	0.989698587	0.15	0.003908209	0.683971997	10640	-0.013836281	0.004794094	1.021210811	8.329628737	0.163898212	0.11809662	0.139128965	0.498402256
10	74749086	rs73288686	A	C	0.015	0.03	0.996	0.996999732	0.75	0.002077892	0.597813482	10640	-0.014796458	0.004804629	1.092672943	9.484094246	0.163898212	0.11809662	0.139128965	0.498402256
10	74749208	rs73272304	C	A	0.015	0.03	0.996	0.997752877	0.75	0.002077892	0.597813482	10640	-0.014796458	0.004804629	1.092672943	9.484094246	0.163898212	0.11809662	0.139128965	0.498402256
10	74749478	rs116612129	C	T	0.015	0.03	0.996	0.998651193	0.76	0.002077892	0.597813482	10640	-0.014796458	0.004804629	1.092672943	9.484094246	0.163898212	0.11809662	0.139128965	0.498402256
10	74749778	rs145453765	G	A	0.015	0.03	0.996	0.998718208	0.76	0.002077892	0.597813482	10640	-0.014796458	0.004804629	1.092672943	9.484094246	0.163898212	0.11809662	0.139128965	0.498402256
10	74750842	rs11818786	A	G	0.015	0.03	0.993	0.996263107	0.76	0.002097438	0.597813482	10640	-0.01478302	0.004804622	1.092582746	9.466902964	0.163898212	0.11809662	0.139128965	0.498402256
10	74750954	rs11815366	C	A	0.015	0.03	0.996	0.997866066	0.75	0.002077892	0.597813482	10640	-0.014796458	0.004804629	1.092672943	9.484094246	0.163898212	0.11809662	0.139128965	0.498402256
10	74750972	rs11815386	G	A	0.015	0.03	0.994	0.995779022	0.76	0.001703889	0.597813482	10640	-0.0150759	0.004803827	1.094346205	9.84899379	0.163898212	0.11809662	0.139128965	0.498402256
10	74751128	rs11815402	G	A	0.015	0.03	0.996	0.998502698	0.76	0.002077892	0.597813482	10640	-0.014796458	0.004804629	1.092672943	9.484094246	0.163898212	0.11809662	0.139128965	0.498402256
10	74751212	rs11815417	G	A	0.015	0.03	0.996	0.998668442	0.76	0.002077892	0.597813482	10640	-0.014796458	0.004804629	1.092672943	9.484094246	0.163898212	0.11809662	0.139128965	0.498402256
10	74752270	rs142078639	A	C	0.015	0.03	0.996	0.998498411	0.76	0.002077892	0.597813482	10640	-0.014796458	0.004804629	1.092672943	9.484094246	0.163898212	0.11809662	0.139128965	0.498402256
10	74753035	rs7916140	C	G	0.312	0.31	0.95	0.964164236	0.0092	0.003411393	0.683971997	10640	-0.014043157	0.004795065	1.021968335	8.577099909	0.163898212	0.11809662	0.139128965	0.498402256
10	74753245	rs7901670	T	C	0.324	0.33	0.986	0.99253716	0.42	0.003978921	0.683971997	10640	-0.013811567	0.004794922	1.021180412	8.297033402	0.163898212	0.11809662	0.139128965	0.498402256
10	74753386	rs147573523	C	T	0.015	0.03	0.996	0.997760574	0.75	0.002077892	0.597813482	10640	-0.014796458	0.004804629	1.092672943	9.484094246	0.163898212	0.11809662	0.139128965	0.498402256
10	74754910	rs7067776	A	G	0.015	0.03	0.996	0.997337905	0.75	0.002077892	0.597813482	10640	-0.014796458	0.004804629	1.092672943	9.484094246	0.163898212	0.11809662	0.139128965	0.498402256
10	74755081	rs7068151	C	T	0.015	0.03	0.996	0.998008575	0.75	0.002077892	0.597813482	10640	-0.014796458	0.004804629	1.092672943	9.484094246	0.163898212	0.11809662	0.139128965	0.498402256
10	74755520	rs12261579	C	A	0.298	0.29	0.888	0.904153178	0.011	0.003443698	0.683971997	10640	-0.014031077	0.004795744	1.022902528	8.55992592	0.163898212	0.11809662	0.139128965	0.498402256
10	74755632	rs61505134	G	A	0.016	0.03	0.996	0.988897943	0.75	0.002077892	0.597813482	10640	-0.014796458	0.004804629	1.092672943	9.484094246	0.163898212	0.11809662	0.139128965	0.498402256
10	74755688	rs144975538	G	C	0.015	0.03	0.996	0.99474581	0.75	0.002077892	0.597813482	10640	-0.014796458	0.004804629	1.092672943	9.484094246	0.163898212	0.11809662	0.139128965	0.498402256
10	74756231	rs7914942	T	C	0.016	0.03	0.966	0.968029357	0.75	0.00222646	0.597813482	10640	-0.014695799	0.004804154	1.091955022	9.357345085	0.163898212	0.11809662	0.139128965	0.498402256
10	74756568	rs73272310	T	A	0.015	0.03	0.996	0.997064516	0.75	0.002077892	0.597813482	10640	-0.014796458	0.004804629	1.092672943	9.484094246	0.163898212	0.11809662	0.139128965	0.498402256
10	74757250	rs7078081	C	T	0.015	0.03	0.996	0.998340928	0.76	0.002077892	0.597813482	10640	-0.014796458	0.004804629	1.092672943	9.484094246	0.163898212	0.11809662	0.139128965	0.498402256
10	74757510	rs73272311	C	T	0.015	0.03	0.996	0.99776267	0.75	0.002077892	0.597813482	10640	-0.014796458	0.004804629	1.092672943	9.484094246	0.163898212	0.11809662	0.139128965	0.498402256
10	74757753	rs73272313	C	T	0.015	0.03	0.996	0.997546605	0.75	0.002077892	0.597813482	10640	-0.014796458	0.004804629	1.092672943	9.484094246	0.163898212	0.11809662	0.139128965	0.498402256
10	74759626	rs11813121	A	T	0.015	0.03	0.996	0.99850737	0.76	0.002077892	0.597813482	10640	-0.014796458	0.004804629	1.092672943	9.484094246	0.163898212	0.11809662	0.139128965	0.498402256
10	74759871	rs11817398	G	A	0.015	0.03	0.996	0.998005919	0.75	0.002077892	0.597813482	10640	-0.014796458	0.004804629	1.092672943	9.484094246	0.163898212	0.11809662	0.139128965	0.498402256
10	74760580	rs79009040	C	T	0.015	0.03	0.991	0.99490396	0.75	0.002072501	0.597813482	10640	-0.014799558	0.004804427	1.093065105	9.488864838	0.163898212	0.11809662	0.139128965	0.498402256
10	74762735	rs76254420	T	C	0.054	0.07	0.986	0.990165622	0.41	0.003396128	0.683971997	10640	-0.014054149	0.004796534	1.046094246	8.585272799	0.163898212	0.11809662	0.139128965	0.498402256
10	74767335	rs8380	A	G	0.362	0.37	0.994	0.996529694	0.22	0.001715601	0.597813482	10640	-0.015061416	0.004802287	1.022371373	9.836381105	0.163898212	0.11809662	0.139128965	0.498402256
10	74780918	rs79188145	A	G	0.357	0.37	0.973	0.977622934	0.03	0.002355013	0.603288829	10640	-0.014609439	0.004802409	1.021972179	9.254412367	0.163898212	0.11809662	0.139128965	0.498402256
10	74790687	rs79529083	G	A	0.054	0.07	0.988	0.991020659	0.41	0.004171972	0.683971997	10640	-0.013745114	0.004796797	1.045028527	8.210960336	0.163898212	0.11809662	0.139128965	0.498402256
10	74796497	rs78956995	A	G	0.054	0.07	0.988	0.990909921	0.41	0.004176684	0.683971997	10640	-0.013743392	0.004796795	1.045023449	8.208910323	0.163898212	0.11809662	0.139128965	0.498402256
10	74832602	rs6480664	A	G	0.385	0.41	0.988	0.991781649	0.24	0.002749364	0.65013283	10640	-0.014380595	0.004801285	1.021135072	8.970957677	0.163898212	0.11809662	0.139128965	0.498402256
10	74883442	rs114802024	A	G	0.051	0.06	0.993	0.995437618	0.29	0.001976813	0.597813482	10640	-0.014832353	0.004793192	1.049709306	9.575699498	0.163898212	0.11809662	0.139128965	0.498402256
10	74884317	rs78388834	G	C	0.051	0.06	0.993	0.995926853	0.29	0.001974949	0.597813482	10640	-0.014833696	0.004793192	1.049713153	9.577432476	0.163898212	0.11809662	0.139128965	0.498402256
10	74922400	rs76780754	G	A	0.052	0.06	0.993	0.995560123	0.29	0.00240314	0.612216593	10640	-0.014551679	0.004793033	1.048749446	9.217336692	0.163898212	0.11809662	0.139128965	0.498402256
10	74954132	rs7918110	G	A	0.051	0.06	0.993	0.994733454	0.29	0.001687018	0.597813482	10640	-0.01505566	0.004792921	1.050479252	9.867317744	0.163898212	0.11809662	0.139128965	0.498402256
10	74954459	rs111726339	G	C	0.051	0.06	0.993	0.995459456	0.29	0.001687018	0.597813482	10640	-0.01505566	0.004792921	1.050479252	9.867317744	0.163898212	0.11809662	0.139128965	0.498402256
10	74955116	rs76613592	G	A	0.051	0.06	0.992	0.995080934	0.25	0.002246175	0.598690095	10640	-0.014647909	0.004792641	1.049187863	9.341173219	0.163898212	0.11809662	0.139128965	0.498402256
10	74961759	rs139262707	C	T	0.052	0.06	0.993	0.995838657	0.29	0.001687018	0.597813482	10640	-0.01505566	0.004792921	1.050479252	9.867317744	0.163898212	0.11809662	0.139128965	0.498402256
10	74983644	rs74815119	C	T	0.052	0.06	0.99	0.992989457	0.29	0.001567299	0.597813482	10640	-0.015158589	0.004792862	1.050856674	10.0029395	0.163898212	0.11809662	0.139128965	0.498402256
10	75000357	rs142702076	C	T	0.052	0.06	0.991	0.994240574	0.3	0.001375679	0.711270551	10640	-0.015336463	0.004791819	1.051324359	10.24352786	0.163898212	0.11809662	0.139128965	0.498402256
10	75008561	rs1064020	T	C	0.392	0.41	0.991	0.995002551	0.33	0.001030765	0.711270551	10640	-0.015756607	0.0047996	1.023106266	10.77743464	0.163898212	0.11809662	0.139128965	0.498402256
10	75018728	rs11000565	G	A	0.073	0.09	0.978	0.9836288	0.94	6.08E-05	0.432990853	10640	-0.019208745	0.004788771	1.054996989	16.08977219	0.163898212	0.11809662	0.139128965	0.498402256
10	75036802	rs75892378	C	G	0.055	0.07	0.995	0.997025919	0.79	0.000138778	0.432990853	10640	-0.018253925	0.004788887	1.059333144	14.52925744	0.163898212	0.11809662	0.139128965	0.498402256
10	75037247	rs142602236	C	G	0.055	0.07	0.995	0.997103218	0.79	0.000138778	0.432990853	10640	-0.018253925	0.004788887	1.059333144	14.52925744	0.163898212	0.11809662	0.139128965	0.498402256
10	75044498	rs148286030	A	C	0.053	0.06	0.935	0.933085203	5.00E-05	0.000138753	0.432990853	10640	-0.018254029	0.004788858	1.063103203	14.52959759	0.163898212	0.11809662	0.139128965	0.498402256
10	75054010	rs78344199	C	A	0.055	0.07	0.995	0.997558998	0.79	0.000138273	0.432990853	10640	-0.018258169	0.004788866	1.059328236	14.53613777	0.163898212	0.11809662	0.139128965	0.498402256
10	75060970	rs116948989	C	T	0.056	0.07	0.995	0.996970187	0.79	0.000138262	0.432990853	10640	-0.018258256	0.004788866	1.059328535	14.53628137	0.163898212	0.11809662	0.139128965	0.498402256
10	75063120	rs147755997	C	T	0.061	0.08	0.904	0.924298961	0.79	0.000184913	0.432990853	10640	-0.017913509	0.004789581	1.057874156	13.98834347	0.163898212	0.11809662	0.139128965	0.498402256
10	75075449	rs75610942	G	A	0.055	0.07	0.994	0.995700721	0.79	0.000142049	0.432990853	10640	-0.018228505	0.004789467	1.059282984	14.48530972	0.163898212	0.11809662	0.139128965	0.498402256
10	75083992	rs183876061	G	A	0.056	0.07	0.984	0.985977488	0.79	0.000151433	0.432990853	10640	-0.018152048	0.004789364	1.058999652	14.36466898	0.163898212	0.11809662	0.139128965	0.498402256
10	75086408	rs193207385	G	A	0.055	0.07	0.995	0.996530447	0.79	0.000154336	0.432990853	10640	-0.018129577	0.004789406	1.058924181	14.32887474	0.163898212	0.11809662	0.139128965	0.498402256
10	75100697	rs74494154	G	A	0.055	0.07	0.995	0.99771608	0.79	0.000155118	0.432990853	10640	-0.018123537	0.004789403	1.058902051	14.31934228	0.163898212	0.11809662	0.139128965	0.498402256
10	75107464	rs79985020	A	C	0.055	0.07	0.995	0.997552349	0.79	0.000155118	0.432990853	10640	-0.018123537	0.004789403	1.058902051	14.31934228	0.163898212	0.11809662	0.139128965	0.498402256
10	75108146	rs3812622	T	G	0.374	0.39	0.996	0.998569091	0.29	0.003871658	0.818801104	10640	-0.013859277	0.004797145	1.020420954	8.346713233	0.163898212	0.11809662	0.139128965	0.498402256
10	75118059	rs74455348	T	C	0.055	0.07	0.995	0.997524674	0.79	0.000155118	0.432990853	10640	-0.018123537	0.004789403	1.058902051	14.31934228	0.163898212	0.11809662	0.139128965	0.498402256
10	75159439	rs140763109	C	T	0.053	0.07	0.951	0.958673372	0.48	0.00029176	0.553051912	10640	-0.017358238	0.004790183	1.058780917	13.13128156	0.163898212	0.11809662	0.139128965	0.498402256
10	75185582	rs61995708	C	T	0.055	0.07	0.988	0.991514662	0.93	0.000180057	0.432990853	10640	-0.01794966	0.004790675	1.058594463	14.03844792	0.163898212	0.11809662	0.139128965	0.498402256
10	75197051	rs12644	C	T	0.448	0.46	0.937	0.946155363	0.0015	0.003833887	0.818801104	10640	-0.013878145	0.004798553	1.020224527	8.364541472	0.163898212	0.11809662	0.139128965	0.498402256
10	75265602	rs11000695	C	T	0.448	0.46	0.932	0.940127873	0.00031	0.001601429	0.711270551	10640	-0.015146345	0.004798524	1.022166341	9.963234149	0.163898212	0.11809662	0.139128965	0.498402256
10	75266729	rs78325656	A	G	0.055	0.07	0.976	0.982076575	1	0.000217234	0.46829398	10640	-0.017727864	0.004792145	1.058084847	13.6852562	0.163898212	0.11809662	0.139128965	0.498402256
10	75976296	rs115418388	A	G	0.103	0.11	0.985	0.990464038	0.54	0.002751197	0.711270551	10640	-0.014394173	0.004806144	1.034285997	8.969738428	0.163898212	0.11809662	0.139128965	0.498402256
10	75976573	rs7922519	G	C	0.105	0.12	0.996	0.999066845	0.73	0.002750562	0.711270551	10640	-0.014394735	0.004806219	1.0339538	8.970160847	0.163898212	0.11809662	0.139128965	0.498402256
10	75976638	rs7907801	T	C	0.105	0.12	0.996	0.998960709	0.73	0.002725388	0.711270551	10640	-0.014408177	0.004806204	1.033985892	8.986975619	0.163898212	0.11809662	0.139128965	0.498402256
10	75976943	rs7894697	C	T	0.105	0.11	0.996	0.998924537	0.73	0.002768393	0.711270551	10640	-0.014385043	0.004806149	1.033933355	8.958345159	0.163898212	0.11809662	0.139128965	0.498402256
10	75977058	rs7895061	G	A	0.103	0.11	0.982	0.989214588	0.64	0.003523277	0.792379038	10640	-0.014030432	0.004807224	1.033506761	8.5183089	0.163898212	0.11809662	0.139128965	0.498402256
10	75977397	rs10824115	C	A	0.104	0.11	0.996	0.999071213	0.73	0.002767689	0.711270551	10640	-0.01438541	0.004806147	1.033934285	8.958809951	0.163898212	0.11809662	0.139128965	0.498402256
10	75977480	rs10824116	A	G	0.104	0.11	0.996	0.998990513	0.73	0.002798647	0.711270551	10640	-0.014369081	0.00480615	1.033899683	8.938473017	0.163898212	0.11809662	0.139128965	0.498402256
10	75977762	rs149001303	G	A	0.105	0.12	0.991	0.994145812	0.77	0.00275195	0.711270551	10640	-0.014393774	0.004806145	1.033963324	8.969237906	0.163898212	0.11809662	0.139128965	0.498402256
10	75977891	rs7898976	C	T	0.105	0.11	0.996	0.999120775	0.73	0.002767695	0.711270551	10640	-0.014385406	0.004806147	1.03393429	8.95880644	0.163898212	0.11809662	0.139128965	0.498402256
10	75980102	rs139403509	C	A	0.105	0.12	0.997	0.999088338	0.69	0.00264343	0.711270551	10640	-0.014453591	0.00480644	1.034071599	9.042831168	0.163898212	0.11809662	0.139128965	0.498402256
10	75980131	rs145023314	A	C	0.106	0.12	0.978	0.979977231	0.73	0.002554445	0.711270551	10640	-0.014503322	0.004806351	1.034247162	9.105503185	0.163898212	0.11809662	0.139128965	0.498402256
10	75982982	rs11000930	G	C	0.105	0.12	0.997	0.998854646	0.73	0.00264343	0.711270551	10640	-0.014453591	0.00480644	1.034071599	9.042831168	0.163898212	0.11809662	0.139128965	0.498402256
10	75983673	rs10824118	C	G	0.103	0.11	0.981	0.984004734	0.77	0.002546938	0.711270551	10640	-0.014507859	0.004806433	1.034686803	9.110891711	0.163898212	0.11809662	0.139128965	0.498402256
10	75984800	rs11000931	C	A	0.105	0.12	0.997	0.999706144	0.69	0.00264344	0.711270551	10640	-0.014453585	0.00480644	1.03407159	9.042824262	0.163898212	0.11809662	0.139128965	0.498402256
10	75984863	rs12252705	A	G	0.105	0.12	0.997	0.999492238	0.69	0.002643195	0.711270551	10640	-0.014453723	0.004806441	1.034071989	9.04299426	0.163898212	0.11809662	0.139128965	0.498402256
10	75987367	rs10824121	C	T	0.105	0.12	0.993	0.995946259	0.66	0.002625288	0.711270551	10640	-0.01446357	0.004806411	1.03410304	9.055433049	0.163898212	0.11809662	0.139128965	0.498402256
10	75990328	rs7081350	A	G	0.105	0.12	0.997	0.999447117	0.69	0.00264344	0.711270551	10640	-0.014453585	0.00480644	1.03407159	9.042824262	0.163898212	0.11809662	0.139128965	0.498402256
10	75990598	rs4746187	T	C	0.105	0.12	0.997	0.999285525	0.69	0.00264344	0.711270551	10640	-0.014453585	0.00480644	1.03407159	9.042824262	0.163898212	0.11809662	0.139128965	0.498402256
10	75991721	rs1908334	C	T	0.105	0.12	0.996	0.998709112	0.69	0.002652208	0.711270551	10640	-0.014448852	0.004806477	1.034062418	9.036765716	0.163898212	0.11809662	0.139128965	0.498402256
10	75992303	rs11000935	C	T	0.098	0.11	0.921	0.926750549	3.10E-05	0.002001642	0.711270551	10640	-0.014855743	0.00480651	1.037602695	9.5527647	0.163898212	0.11809662	0.139128965	0.498402256
10	75992383	rs11000936	A	T	0.105	0.12	0.988	0.99023733	0.73	0.0025718	0.711270551	10640	-0.014493311	0.004806306	1.034202096	9.093108131	0.163898212	0.11809662	0.139128965	0.498402256
10	75994996	rs10824122	A	G	0.105	0.12	0.994	0.997097829	0.69	0.002602835	0.711270551	10640	-0.014476113	0.004806409	1.034132558	9.071152374	0.163898212	0.11809662	0.139128965	0.498402256
10	75996682	rs7076721	C	T	0.105	0.12	0.996	0.998389286	0.69	0.002618757	0.711270551	10640	-0.014467245	0.004806423	1.034105534	9.059991201	0.163898212	0.11809662	0.139128965	0.498402256
10	75997209	rs7905536	G	C	0.105	0.12	0.995	0.997842091	0.73	0.002604713	0.711270551	10640	-0.014474967	0.004806378	1.034125263	9.069832187	0.163898212	0.11809662	0.139128965	0.498402256
10	75997360	rs10824124	C	G	0.105	0.12	0.995	0.998259462	0.69	0.002654533	0.711270551	10640	-0.014447381	0.004806414	1.034058763	9.035162308	0.163898212	0.11809662	0.139128965	0.498402256
10	75997498	rs10824125	T	C	0.105	0.12	0.995	0.998255235	0.69	0.002653703	0.711270551	10640	-0.014447861	0.004806421	1.034061285	9.03573451	0.163898212	0.11809662	0.139128965	0.498402256
10	75998785	rs11000937	A	C	0.105	0.12	0.995	0.997439495	0.69	0.002625053	0.711270551	10640	-0.014463665	0.004806399	1.03409933	9.055596952	0.163898212	0.11809662	0.139128965	0.498402256
10	75999169	rs16931294	A	G	0.105	0.12	0.995	0.997983438	0.73	0.002630637	0.711270551	10640	-0.014460561	0.0048064	1.034091464	9.051708259	0.163898212	0.11809662	0.139128965	0.498402256
10	76000710	rs73284257	T	G	0.105	0.12	0.995	0.997780222	0.69	0.002634753	0.711270551	10640	-0.014458278	0.0048064	1.03408713	9.048847927	0.163898212	0.11809662	0.139128965	0.498402256
10	76007903	rs10824128	G	A	0.105	0.12	0.997	0.999641977	0.69	0.002637588	0.711270551	10640	-0.01445683	0.004806442	1.034080142	9.046879431	0.163898212	0.11809662	0.139128965	0.498402256
10	76008855	rs10824129	G	A	0.105	0.12	0.997	0.999673086	0.69	0.002637588	0.711270551	10640	-0.01445683	0.004806442	1.034080142	9.046879431	0.163898212	0.11809662	0.139128965	0.498402256
10	76008931	rs10824130	T	A	0.105	0.12	0.997	0.99961439	0.69	0.002637588	0.711270551	10640	-0.01445683	0.004806442	1.034080142	9.046879431	0.163898212	0.11809662	0.139128965	0.498402256
10	76011751	rs73284278	T	C	0.105	0.12	0.997	0.999773193	0.69	0.002637588	0.711270551	10640	-0.01445683	0.004806442	1.034080142	9.046879431	0.163898212	0.11809662	0.139128965	0.498402256
10	76017732	rs4320897	C	G	0.104	0.12	0.996	0.998797804	0.8	0.003752948	0.818801104	10640	-0.013932415	0.00480618	1.032886884	8.40335449	0.163898212	0.11809662	0.139128965	0.498402256
10	76018301	rs11000941	A	G	0.104	0.11	0.995	0.998444455	0.84	0.003785804	0.818801104	10640	-0.013919045	0.004806105	1.032866625	8.387497389	0.163898212	0.11809662	0.139128965	0.498402256
10	76019381	rs10824132	T	A	0.104	0.11	0.995	0.998000505	0.84	0.003781545	0.818801104	10640	-0.013920773	0.004806115	1.032877792	8.389545046	0.163898212	0.11809662	0.139128965	0.498402256
10	76020585	rs10824133	G	A	0.107	0.11	0.992	0.996063038	0.88	0.002545124	0.711270551	10640	-0.014506806	0.00480574	1.033758575	9.112196361	0.163898212	0.11809662	0.139128965	0.498402256
10	76024496	rs12217890	G	A	0.104	0.11	0.993	0.996787211	0.96	0.002394579	0.711270551	10640	-0.014596691	0.004806154	1.034411749	9.223876427	0.163898212	0.11809662	0.139128965	0.498402256
10	76030739	rs11000945	G	A	0.105	0.11	0.997	0.999217024	0.96	0.002308359	0.711270551	10640	-0.014647323	0.004805348	1.034445199	9.291094168	0.163898212	0.11809662	0.139128965	0.498402256
10	76031721	rs11000948	T	C	0.105	0.11	0.997	0.998873808	0.96	0.002308347	0.711270551	10640	-0.014647332	0.004805348	1.034445273	9.291103445	0.163898212	0.11809662	0.139128965	0.498402256
10	76034086	rs12357643	G	A	0.101	0.1	0.962	0.96973734	0.043	0.002219844	0.711270551	10640	-0.014707138	0.004806458	1.035596694	9.362804566	0.163898212	0.11809662	0.139128965	0.498402256
10	76036812	rs111841504	A	G	0.101	0.1	0.988	0.992968389	0.47	0.004969092	0.818801104	10640	-0.013505431	0.004806857	1.03233573	7.893951347	0.163898212	0.11809662	0.139128965	0.498402256
10	76037336	rs11000952	T	G	0.105	0.11	0.997	0.999081918	0.96	0.002179914	0.711270551	10640	-0.014729807	0.004805328	1.03464634	9.396108708	0.163898212	0.11809662	0.139128965	0.498402256
10	76042248	rs10824139	C	T	0.105	0.11	0.997	0.999360655	1	0.002457131	0.711270551	10640	-0.014557212	0.004805478	1.034251804	9.176630848	0.163898212	0.11809662	0.139128965	0.498402256
10	76042609	rs10824140	C	T	0.105	0.11	0.997	0.999205874	1	0.002460996	0.711270551	10640	-0.014554925	0.004805477	1.034246338	9.173751814	0.163898212	0.11809662	0.139128965	0.498402256
10	76056582	rs11000968	C	T	0.105	0.11	0.997	0.999215845	1	0.002456444	0.711270551	10640	-0.014557613	0.004805476	1.034251994	9.177142912	0.163898212	0.11809662	0.139128965	0.498402256
10	76067865	rs11000979	T	C	0.104	0.11	0.996	0.998768528	1	0.002695309	0.711270551	10640	-0.014422107	0.004805427	1.033934903	9.007274198	0.163898212	0.11809662	0.139128965	0.498402256
10	76071189	rs7073139	A	G	0.104	0.11	0.997	0.999303673	1	0.002667801	0.711270551	10640	-0.014437663	0.004805607	1.03397104	9.026040252	0.163898212	0.11809662	0.139128965	0.498402256
10	76073265	rs11000987	C	T	0.105	0.11	0.997	0.999166932	1	0.002667801	0.711270551	10640	-0.014437663	0.004805607	1.03397104	9.026040252	0.163898212	0.11809662	0.139128965	0.498402256
10	76073723	rs11000988	T	A	0.105	0.11	0.997	0.999308628	1	0.002666326	0.711270551	10640	-0.014438468	0.004805606	1.033973077	9.02705196	0.163898212	0.11809662	0.139128965	0.498402256
10	76078014	rs10824148	C	T	0.104	0.11	0.997	0.999282995	1	0.002666204	0.711270551	10640	-0.014438536	0.004805606	1.033973301	9.027135592	0.163898212	0.11809662	0.139128965	0.498402256
10	76082637	rs2395087	T	A	0.104	0.11	0.997	0.999461299	1	0.002462605	0.711270551	10640	-0.014552972	0.004805146	1.034252087	9.172554751	0.163898212	0.11809662	0.139128965	0.498402256
10	76082945	rs2894235	T	A	0.104	0.11	0.997	0.999674506	1	0.002462605	0.711270551	10640	-0.014552972	0.004805146	1.034252087	9.172554751	0.163898212	0.11809662	0.139128965	0.498402256
10	76083337	rs73286281	T	C	0.104	0.11	0.997	0.999537276	1	0.002462605	0.711270551	10640	-0.014552972	0.004805146	1.034252087	9.172554751	0.163898212	0.11809662	0.139128965	0.498402256
10	76083378	rs11000991	G	A	0.105	0.11	0.997	0.999265331	1	0.002461938	0.711270551	10640	-0.01455337	0.004805147	1.034253686	9.173050555	0.163898212	0.11809662	0.139128965	0.498402256
10	76092179	rs10824151	A	G	0.105	0.11	0.997	0.999118269	1	0.002573853	0.711270551	10640	-0.014489981	0.004805588	1.034100255	9.09164743	0.163898212	0.11809662	0.139128965	0.498402256
10	76099944	rs11001003	T	G	0.105	0.11	0.993	0.9961297	1	0.002828379	0.711270551	10640	-0.014352331	0.004805743	1.033768126	8.919155051	0.163898212	0.11809662	0.139128965	0.498402256
10	76109595	rs57372758	T	G	0.105	0.11	0.995	0.997953285	1	0.002824729	0.711270551	10640	-0.014354127	0.004805709	1.033768703	8.92151566	0.163898212	0.11809662	0.139128965	0.498402256
10	76111355	rs7919517	G	A	0.105	0.11	0.995	0.997758386	1	0.002839668	0.711270551	10640	-0.014346422	0.004805727	1.033750294	8.911874372	0.163898212	0.11809662	0.139128965	0.498402256
10	76128832	rs11001014	C	T	0.105	0.11	0.997	0.99954346	1	0.002822801	0.711270551	10640	-0.014355175	0.004805724	1.033768643	8.922763905	0.163898212	0.11809662	0.139128965	0.498402256
10	76130576	rs11001017	T	A	0.105	0.11	0.997	0.998950651	1	0.002822801	0.711270551	10640	-0.014355175	0.004805724	1.033768643	8.922763905	0.163898212	0.11809662	0.139128965	0.498402256
10	76132267	rs10824160	G	A	0.105	0.11	0.997	0.999521378	1	0.002822801	0.711270551	10640	-0.014355175	0.004805724	1.033768643	8.922763905	0.163898212	0.11809662	0.139128965	0.498402256
10	76137032	rs10824164	A	G	0.105	0.11	0.997	0.999631556	1	0.002822801	0.711270551	10640	-0.014355175	0.004805724	1.033768643	8.922763905	0.163898212	0.11809662	0.139128965	0.498402256
10	76139217	rs11001020	A	G	0.105	0.11	0.997	0.999730066	1	0.002822801	0.711270551	10640	-0.014355175	0.004805724	1.033768643	8.922763905	0.163898212	0.11809662	0.139128965	0.498402256
10	76139657	rs11001021	A	G	0.105	0.11	0.997	0.999677478	1	0.002822801	0.711270551	10640	-0.014355175	0.004805724	1.033768643	8.922763905	0.163898212	0.11809662	0.139128965	0.498402256
10	76144194	rs11001025	G	A	0.105	0.11	0.996	0.999079585	1	0.002558582	0.711270551	10640	-0.014498878	0.00480566	1.034113637	9.1025407	0.163898212	0.11809662	0.139128965	0.498402256
10	76152655	rs11001027	G	A	0.105	0.11	0.996	0.998604009	1	0.002549452	0.711270551	10640	-0.014504093	0.004805662	1.034126322	9.109085126	0.163898212	0.11809662	0.139128965	0.498402256
10	76153125	rs61045754	C	T	0.105	0.11	0.996	0.998681528	1	0.002548671	0.711270551	10640	-0.014504545	0.004805663	1.034127631	9.109646551	0.163898212	0.11809662	0.139128965	0.498402256
10	76154777	rs11001029	G	A	0.105	0.11	0.996	0.998784789	0.96	0.002555442	0.711270551	10640	-0.014500659	0.004805657	1.034121322	9.1047894	0.163898212	0.11809662	0.139128965	0.498402256
10	76357634	rs10824208	A	T	0.1	0.11	0.976	0.9834799	0.4	0.003617242	0.808941368	10640	-0.013990602	0.004807119	1.033834135	8.47038193	0.163898212	0.11809662	0.139128965	0.498402256
10	76363107	rs10824211	C	T	0.097	0.1	0.969	0.979040827	0.42	0.004635194	0.818801104	10640	-0.013619051	0.004809071	1.033468094	8.019942405	0.163898212	0.11809662	0.139128965	0.498402256
10	76836006	rs7908862	A	C	0.903	0.92	0.964	0.971430268	0.19	0.000897523	0.711270551	10640	0.015981886	0.004811267	1.039299354	11.03410426	0.163898212	0.11809662	0.139128965	0.498402256
10	76837010	rs4745764	C	G	0.897	0.91	0.978	0.983876075	0.19	0.00050887	0.606553728	10640	0.016721387	0.004808986	1.039950478	12.09031163	0.163898212	0.11809662	0.139128965	0.498402256
10	76837177	rs10762652	A	G	0.892	0.9	0.928	0.934661828	0.17	0.00057902	0.606553728	10640	0.016555629	0.004809474	1.03969716	11.84939588	0.163898212	0.11809662	0.139128965	0.498402256
10	76838306	rs10762655	G	A	0.897	0.91	0.992	0.99535781	0.51	0.000552642	0.606553728	10640	0.016616377	0.004809509	1.03935043	11.93634158	0.163898212	0.11809662	0.139128965	0.498402256
10	76845632	rs4746261	T	C	0.924	0.95	0.996	0.998444992	0.47	0.00462466	0.818801104	10640	0.013635538	0.004813656	1.036913552	8.024065979	0.163898212	0.11809662	0.139128965	0.498402256
10	76847490	rs7903537	C	T	0.924	0.95	0.996	0.998563518	0.43	0.00338099	0.775002202	10640	0.014106145	0.004811998	1.038304185	8.593414827	0.163898212	0.11809662	0.139128965	0.498402256
10	76847971	rs2395136	T	G	0.924	0.95	0.995	0.99755199	0.43	0.003407074	0.775002202	10640	0.014094681	0.00481201	1.038339106	8.579408896	0.163898212	0.11809662	0.139128965	0.498402256
10	76884728	rs76667913	A	G	0.019	0	0.988	0.989828386	0.8	0.000870141	0.711270551	10640	-0.01597921	0.004797975	1.087020381	11.09161387	0.163898212	0.11809662	0.139128965	0.498402256
10	76909005	rs74908581	G	A	0.019	0	0.988	0.990066745	0.8	0.000870141	0.711270551	10640	-0.01597921	0.004797975	1.087020381	11.09161387	0.163898212	0.11809662	0.139128965	0.498402256
10	76916894	rs144818068	G	A	0.019	0	0.988	0.990863515	0.8	0.000870141	0.711270551	10640	-0.01597921	0.004797975	1.087020381	11.09161387	0.163898212	0.11809662	0.139128965	0.498402256
10	76933970	rs75849248	C	A	0.019	0	0.991	0.992198794	0.8	0.000681799	0.640246639	10640	-0.016303543	0.004798269	1.088722349	11.54502181	0.163898212	0.11809662	0.139128965	0.498402256
10	76961681	rs80324049	G	A	0.019	0	0.991	0.993082609	0.8	0.000681799	0.640246639	10640	-0.016303543	0.004798269	1.088722349	11.54502181	0.163898212	0.11809662	0.139128965	0.498402256
10	76978070	rs187275286	C	T	0.019	0.01	0.986	0.990172287	1	0.000569385	0.606553728	10640	-0.016540382	0.004798714	1.089457837	11.88068111	0.163898212	0.11809662	0.139128965	0.498402256
10	77013381	rs74686172	C	T	0.02	0	0.976	0.983342429	0.33	0.000473994	0.606553728	10640	-0.016779419	0.004799435	1.089070764	12.22288173	0.163898212	0.11809662	0.139128965	0.498402256
10	77055122	rs12217757	G	C	0.069	0.08	0.951	0.95653081	0.19	0.004676867	0.818801104	10640	-0.01357979	0.004800065	1.03900795	8.003721316	0.163898212	0.11809662	0.139128965	0.498402256
10	77096354	rs2488707	C	T	0.073	0.08	0.984	0.988281733	0.26	0.004337521	0.818801104	10640	-0.013695245	0.004800087	1.037758655	8.140318691	0.163898212	0.11809662	0.139128965	0.498402256
10	77113268	rs1618160	G	A	0.117	0.14	0.924	0.943491275	0.00015	0.002466176	0.711270551	10640	-0.014539721	0.004801465	1.033024247	9.169900036	0.163898212	0.11809662	0.139128965	0.498402256
10	77113270	rs1652712	C	G	0.117	0.14	0.924	0.943597755	0.00015	0.002437983	0.711270551	10640	-0.014556398	0.004801461	1.033061367	9.190962204	0.163898212	0.11809662	0.139128965	0.498402256
10	77115954	rs6480780	T	C	0.127	0.15	0.982	0.988703027	0.83	0.001693476	0.711270551	10640	-0.01506999	0.004799194	1.032669903	9.8602817	0.163898212	0.11809662	0.139128965	0.498402256
10	77117011	rs1259606	T	C	0.126	0.15	0.983	0.988981009	0.76	0.002074929	0.711270551	10640	-0.014780509	0.004798787	1.032151873	9.486715272	0.163898212	0.11809662	0.139128965	0.498402256
10	77119065	rs1259604	A	G	0.125	0.15	0.976	0.983621066	0.83	0.002857917	0.711270551	10640	-0.014315276	0.004798446	1.031334348	8.900166835	0.163898212	0.11809662	0.139128965	0.498402256
10	78695177	rs1907731	T	C	0.136	0.14	0.981	0.987338765	0.064	0.00455187	0.818801104	10640	0.013633195	0.004804227	1.028500772	8.052825622	0.163898212	0.11809662	0.139128965	0.498402256
10	78699068	rs59390762	C	T	0.135	0.14	0.975	0.981767756	0.061	0.004972659	0.818801104	10640	0.013495923	0.004803868	1.02837271	7.892652518	0.163898212	0.11809662	0.139128965	0.498402256
10	79553236	rs2812427	A	C	0.482	0.49	0.997	0.999613028	0.47	0.000522234	0.606553728	10640	-0.016666665	0.004802868	1.023907521	12.04192897	0.163898212	0.11809662	0.139128965	0.498402256
10	79582251	rs1248633	A	T	0.549	0.55	0.997	0.999177573	0.56	0.001174635	0.711270551	10640	-0.015575907	0.004798717	1.022439437	10.53553053	0.163898212	0.11809662	0.139128965	0.498402256
10	79639903	rs75855233	G	A	0.018	0	0.896	0.91786094	1	0.002603414	0.711270551	10640	0.014414193	0.004785958	1.081924901	9.070745071	0.163898212	0.11809662	0.139128965	0.498402256
10	79650726	rs78434505	G	C	0.02	0	0.949	0.963071224	1	0.002162168	0.711270551	10640	0.014677823	0.004784552	1.078760082	9.411108879	0.163898212	0.11809662	0.139128965	0.498402256
10	79654814	rs77842895	A	G	0.02	0	0.95	0.963615667	1	0.0023139	0.711270551	10640	0.014581119	0.00478476	1.077992743	9.286698034	0.163898212	0.11809662	0.139128965	0.498402256
10	79671523	rs77034618	G	A	0.019	0	0.945	0.959484691	1	0.002781462	0.711270551	10640	0.01431	0.004783376	1.078066109	8.949733889	0.163898212	0.11809662	0.139128965	0.498402256
10	79675851	rs79614244	G	A	0.019	0.02	0.943	0.957497653	1	0.002876744	0.711270551	10640	0.014261155	0.004783531	1.07794762	8.888167539	0.163898212	0.11809662	0.139128965	0.498402256
10	79690167	rs145469925	G	A	0.019	0.03	0.943	0.957086705	1	0.00334354	0.775002202	10640	0.014037712	0.004783007	1.076095875	8.613717289	0.163898212	0.11809662	0.139128965	0.498402256
10	79698848	rs75312707	G	A	0.019	0	0.941	0.957219893	1	0.003386218	0.775002202	10640	0.014019408	0.004783193	1.076118712	8.59059889	0.163898212	0.11809662	0.139128965	0.498402256
10	79703736	rs76565779	G	A	0.02	0.03	0.931	0.949414235	1	0.001410259	0.711270551	10640	0.015277717	0.004784179	1.082846971	10.19769466	0.163898212	0.11809662	0.139128965	0.498402256
10	79946321	rs1249132	A	G	0.888	0.88	0.992	0.996210448	0.74	0.004327974	0.818801104	10640	-0.013708003	0.004803379	1.031005846	8.1443172	0.163898212	0.11809662	0.139128965	0.498402256
10	80126663	rs35790650	G	A	0.111	0.08	0.991	0.995248951	0.96	0.004558184	0.838379075	10640	-0.01363484	0.004805556	1.031194703	8.050312662	0.163898212	0.11809662	0.139128965	0.498402256
10	80127055	rs2670223	C	T	0.478	0.52	0.881	0.904956449	0.054	0.002093992	0.838379075	10640	0.014772362	0.004800392	1.022327563	9.469921889	0.163898212	0.11809662	0.139128965	0.498402256
10	80127240	rs2670224	T	C	0.545	0.58	0.943	0.956667888	0.16	0.002106556	0.838379075	10640	0.014783969	0.004806952	1.021840124	9.458939342	0.163898212	0.11809662	0.139128965	0.498402256
10	80168695	rs10824606	G	A	0.195	0.19	0.996	0.999300372	0.81	0.003919794	0.838379075	10640	-0.013866734	0.004806199	1.024994204	8.324247468	0.163898212	0.11809662	0.139128965	0.498402256
10	80168755	rs10824607	A	G	0.195	0.19	0.996	0.999365383	0.84	0.003919794	0.838379075	10640	-0.013866734	0.004806199	1.024994204	8.324247468	0.163898212	0.11809662	0.139128965	0.498402256
10	80175612	rs12769451	C	G	0.098	0.08	0.965	0.975032624	0.87	0.004163097	0.838379075	10640	-0.01376915	0.004804054	1.033432845	8.214827732	0.163898212	0.11809662	0.139128965	0.498402256
10	80175782	rs11002542	C	T	0.098	0.08	0.965	0.974919884	0.87	0.004163097	0.838379075	10640	-0.01376915	0.004804054	1.033432845	8.214827732	0.163898212	0.11809662	0.139128965	0.498402256
10	80202286	rs11002553	C	T	0.131	0.11	0.973	0.981751766	0.5	0.003921138	0.838379075	10640	-0.013842686	0.004798043	1.029410602	8.323624572	0.163898212	0.11809662	0.139128965	0.498402256
10	80202319	rs55859829	G	A	0.131	0.11	0.973	0.981859942	0.5	0.003925505	0.838379075	10640	-0.013840997	0.004798041	1.029407015	8.321600946	0.163898212	0.11809662	0.139128965	0.498402256
10	80202371	rs7078843	G	A	0.131	0.11	0.973	0.98174555	0.5	0.003914478	0.838379075	10640	-0.013845229	0.004798034	1.02941601	8.326715043	0.163898212	0.11809662	0.139128965	0.498402256
10	80202907	rs2692723	A	G	0.644	0.7	0.909	0.930443241	0.13	0.002149328	0.838379075	10640	0.014718845	0.00479514	1.022741427	9.422040903	0.163898212	0.11809662	0.139128965	0.498402256
10	80412464	rs1665570	C	T	0.586	0.62	0.981	0.98698097	0.32	0.001763844	0.838379075	10640	-0.015016073	0.004800302	1.021867532	9.785331252	0.163898212	0.11809662	0.139128965	0.498402256
10	80414074	rs1665569	A	G	0.585	0.62	0.982	0.988170443	0.37	0.001751554	0.838379075	10640	-0.015026062	0.00480034	1.021869737	9.798201459	0.163898212	0.11809662	0.139128965	0.498402256
10	80414183	rs1665568	C	T	0.585	0.62	0.982	0.988201978	0.37	0.001751554	0.838379075	10640	-0.015026062	0.00480034	1.021869737	9.798201459	0.163898212	0.11809662	0.139128965	0.498402256
10	80431786	rs564288	T	G	0.563	0.59	0.975	0.979250793	0.61	0.001397469	0.838379075	10640	-0.015344171	0.004801032	1.022312017	10.21451319	0.163898212	0.11809662	0.139128965	0.498402256
10	80681129	rs7911540	G	A	0.572	0.59	0.941	0.956477242	0.57	0.000731408	0.838379075	10640	0.016249606	0.004809693	1.02399621	11.41434362	0.163898212	0.11809662	0.139128965	0.498402256
10	80685735	rs6480909	C	T	0.563	0.58	0.936	0.952511444	0.46	0.002433673	0.838379075	10640	0.014584216	0.004809789	1.021444595	9.19420432	0.163898212	0.11809662	0.139128965	0.498402256
10	80687569	rs7907048	A	G	0.573	0.6	0.941	0.955573515	0.44	0.001316359	0.838379075	10640	0.015453396	0.004809282	1.022804629	10.32493618	0.163898212	0.11809662	0.139128965	0.498402256
10	80695125	rs7918719	G	C	0.604	0.62	0.909	0.92853884	0.00013	0.003455792	0.838379075	10640	0.014066928	0.004809793	1.0209593	8.553538348	0.163898212	0.11809662	0.139128965	0.498402256
10	80695173	rs7903856	T	C	0.62	0.65	0.932	0.947875841	0.00024	0.003045973	0.838379075	10640	0.014258511	0.004810984	1.021247169	8.783761111	0.163898212	0.11809662	0.139128965	0.498402256
10	80790066	rs10824704	T	C	0.267	0.29	0.992	0.996594712	0.13	0.002844541	0.838379075	10640	0.014332381	0.004801868	1.023020142	8.908740844	0.163898212	0.11809662	0.139128965	0.498402256
10	80791423	rs9665329	A	T	0.268	0.29	0.994	0.998158471	0.12	0.003112359	0.838379075	10640	0.014199146	0.004801723	1.022775139	8.744404935	0.163898212	0.11809662	0.139128965	0.498402256
10	82462535	rs73294406	C	T	0.274	0.29	0.924	0.942925598	0.49	0.002038677	0.838379075	10640	0.01484228	0.004810642	1.024410641	9.519085703	0.163898212	0.11809662	0.139128965	0.498402256
10	82666226	rs11187567	G	A	0.386	0.39	0.989	0.992883963	1	0.002185708	0.838379075	10640	0.014723784	0.004804608	1.021639861	9.391238066	0.163898212	0.11809662	0.139128965	0.498402256
10	82669546	rs55933857	G	A	0.385	0.38	0.994	0.997067481	0.97	0.001966464	0.838379075	10640	0.014875203	0.00480462	1.021835474	9.585344893	0.163898212	0.11809662	0.139128965	0.498402256
10	82669688	rs12257679	G	A	0.385	0.38	0.994	0.997072218	0.94	0.001967294	0.838379075	10640	0.014874603	0.004804621	1.021834502	9.58456898	0.163898212	0.11809662	0.139128965	0.498402256
10	82670626	rs12245456	C	T	0.325	0.34	0.992	0.99698373	0.33	0.002369083	0.838379075	10640	0.01460994	0.004805409	1.022173403	9.243494156	0.163898212	0.11809662	0.139128965	0.498402256
10	82671094	rs7901052	G	A	0.325	0.34	0.991	0.996444545	0.29	0.002470069	0.838379075	10640	0.014549385	0.004805413	1.022086812	9.167011275	0.163898212	0.11809662	0.139128965	0.498402256
10	82672226	rs4933622	G	A	0.324	0.34	0.988	0.994093303	0.15	0.003526101	0.838379075	10640	0.01402598	0.00480611	1.021298545	8.516849754	0.163898212	0.11809662	0.139128965	0.498402256
10	84158251	rs73312903	G	A	0.224	0.22	0.945	0.957940713	0.17	0.003723822	0.838379075	10640	0.013974788	0.004816737	1.024552554	8.417530174	0.163898212	0.11809662	0.139128965	0.498402256
10	84334869	rs12269717	T	C	0.313	0.33	0.983	0.989657387	0.13	0.00288785	0.838379075	10640	0.014324827	0.004806792	1.021950624	8.881127005	0.163898212	0.11809662	0.139128965	0.498402256
10	84335386	rs4536149	G	A	0.313	0.33	0.983	0.989594047	0.12	0.002813979	0.838379075	10640	0.01436283	0.004806745	1.022008866	8.928485555	0.163898212	0.11809662	0.139128965	0.498402256
10	84335691	rs1416851	C	T	0.313	0.33	0.983	0.989621628	0.12	0.002813979	0.838379075	10640	0.01436283	0.004806745	1.022008866	8.928485555	0.163898212	0.11809662	0.139128965	0.498402256
10	84353749	rs2086478	T	C	0.312	0.33	0.982	0.988287605	0.14	0.002586337	0.838379075	10640	0.014488114	0.004807311	1.022221715	9.082790429	0.163898212	0.11809662	0.139128965	0.498402256
10	84679680	rs17101073	A	G	0.022	0.02	0.979	0.982508446	0.51	0.001906707	0.838379075	10640	0.014902296	0.004799192	1.074592961	9.642067868	0.163898212	0.11809662	0.139128965	0.498402256
10	84681869	rs78066722	A	C	0.022	0.02	0.994	0.994905788	0.51	0.002184433	0.838379075	10640	0.014707409	0.004798992	1.07353439	9.392308266	0.163898212	0.11809662	0.139128965	0.498402256
10	84683257	rs11818231	C	T	0.022	0.02	0.997	0.999499153	0.51	0.002022488	0.838379075	10640	0.014818085	0.004799109	1.074161199	9.533730871	0.163898212	0.11809662	0.139128965	0.498402256
10	84685675	rs73311359	G	A	0.022	0.02	0.986	0.988155684	0.51	0.002331604	0.838379075	10640	0.014613561	0.004799018	1.073026164	9.272724405	0.163898212	0.11809662	0.139128965	0.498402256
10	84685944	rs73311360	C	T	0.022	0.02	0.996	0.998113079	0.51	0.002405192	0.838379075	10640	0.014569738	0.004799388	1.072801469	9.215772967	0.163898212	0.11809662	0.139128965	0.498402256
10	84686883	rs17095600	A	G	0.022	0.02	0.997	0.998194906	0.51	0.002022907	0.838379075	10640	0.014817788	0.004799109	1.074160912	9.533350642	0.163898212	0.11809662	0.139128965	0.498402256
10	84687719	rs139092540	G	C	0.022	0.02	0.997	0.999148117	0.51	0.002349181	0.838379075	10640	0.014602368	0.004798906	1.072968035	9.258957331	0.163898212	0.11809662	0.139128965	0.498402256
10	84689092	rs7100790	T	C	0.022	0.02	0.993	0.996388231	0.66	0.003381072	0.838379075	10640	0.014069155	0.004799392	1.070497965	8.593370584	0.163898212	0.11809662	0.139128965	0.498402256
10	84690454	rs17107795	G	T	0.022	0.02	0.982	0.984721947	0.66	0.00424596	0.838379075	10640	0.013724354	0.004798889	1.068805544	8.179042221	0.163898212	0.11809662	0.139128965	0.498402256
10	84691886	rs11812533	C	T	0.022	0.02	0.997	0.999909285	0.66	0.004651055	0.838379075	10640	0.013586754	0.00479952	1.068214045	8.013751001	0.163898212	0.11809662	0.139128965	0.498402256
10	84691965	rs11814517	A	T	0.022	0.02	0.997	0.999866757	0.66	0.004651055	0.838379075	10640	0.013586754	0.00479952	1.068214045	8.013751001	0.163898212	0.11809662	0.139128965	0.498402256
10	84693490	rs17101125	G	A	0.021	0.02	0.997	0.999400869	0.66	0.004651055	0.838379075	10640	0.013586754	0.00479952	1.068214045	8.013751001	0.163898212	0.11809662	0.139128965	0.498402256
10	84698205	rs10509462	C	T	0.022	0.02	0.997	0.999851304	0.66	0.004651055	0.838379075	10640	0.013586754	0.00479952	1.068214045	8.013751001	0.163898212	0.11809662	0.139128965	0.498402256
10	84704419	rs73313207	G	A	0.021	0.02	0.997	0.999286464	0.66	0.004651055	0.838379075	10640	0.013586754	0.00479952	1.068214045	8.013751001	0.163898212	0.11809662	0.139128965	0.498402256
10	84704492	rs73313209	A	G	0.021	0.02	0.997	0.999219448	0.66	0.004651055	0.838379075	10640	0.013586754	0.00479952	1.068214045	8.013751001	0.163898212	0.11809662	0.139128965	0.498402256
10	84707557	rs73313211	T	G	0.022	0.02	0.997	0.999444024	0.66	0.004651055	0.838379075	10640	0.013586754	0.00479952	1.068214045	8.013751001	0.163898212	0.11809662	0.139128965	0.498402256
10	84710483	rs73313217	T	C	0.021	0.02	0.997	0.999299446	0.66	0.004651055	0.838379075	10640	0.013586754	0.00479952	1.068214045	8.013751001	0.163898212	0.11809662	0.139128965	0.498402256
10	84713371	rs75301253	G	A	0.021	0.02	0.997	0.999257048	0.66	0.004651055	0.838379075	10640	0.013586754	0.00479952	1.068214045	8.013751001	0.163898212	0.11809662	0.139128965	0.498402256
10	84722619	rs11814950	A	G	0.022	0.02	0.997	0.999512944	0.66	0.004651055	0.838379075	10640	0.013586754	0.00479952	1.068214045	8.013751001	0.163898212	0.11809662	0.139128965	0.498402256
10	84722658	rs11815363	T	C	0.022	0.02	0.997	0.999411999	0.66	0.004651055	0.838379075	10640	0.013586754	0.00479952	1.068214045	8.013751001	0.163898212	0.11809662	0.139128965	0.498402256
10	84722879	rs11816685	G	A	0.022	0.02	0.997	0.999529985	0.66	0.004651055	0.838379075	10640	0.013586754	0.00479952	1.068214045	8.013751001	0.163898212	0.11809662	0.139128965	0.498402256
10	84725776	rs73313241	C	T	0.022	0.02	0.997	0.999474092	0.66	0.004651055	0.838379075	10640	0.013586754	0.00479952	1.068214045	8.013751001	0.163898212	0.11809662	0.139128965	0.498402256
10	84726681	rs73313244	T	G	0.022	0.02	0.997	0.997215994	0.66	0.004651055	0.838379075	10640	0.013586754	0.00479952	1.068214045	8.013751001	0.163898212	0.11809662	0.139128965	0.498402256
10	84728201	rs73313248	G	A	0.021	0.02	0.997	0.999021874	0.66	0.004651055	0.838379075	10640	0.013586754	0.00479952	1.068214045	8.013751001	0.163898212	0.11809662	0.139128965	0.498402256
10	84731439	rs7099397	T	A	0.022	0.02	0.997	0.998902356	0.66	0.004651055	0.838379075	10640	0.013586754	0.00479952	1.068214045	8.013751001	0.163898212	0.11809662	0.139128965	0.498402256
10	84734829	rs11819041	T	C	0.022	0.02	0.997	0.999610858	0.66	0.004651055	0.838379075	10640	0.013586754	0.00479952	1.068214045	8.013751001	0.163898212	0.11809662	0.139128965	0.498402256
10	85705546	rs7901602	A	T	0.662	0.68	0.983	0.98953454	0.22	0.001370128	0.917779657	10640	-0.015389683	0.004806696	1.023462596	10.25099362	0.163898212	0.11809662	0.139128965	0.498402256
10	85705773	rs7916230	G	A	0.647	0.66	0.987	0.9919916	0.38	0.002669342	0.917779657	10640	-0.014444739	0.004808244	1.021704376	9.024983969	0.163898212	0.11809662	0.139128965	0.498402256
10	85708247	rs7087394	A	G	0.649	0.66	0.989	0.993803119	0.4	0.002179894	0.917779657	10640	-0.014739434	0.004808464	1.022154188	9.396125679	0.163898212	0.11809662	0.139128965	0.498402256
10	85709585	rs7099618	T	C	0.649	0.66	0.989	0.993745273	0.4	0.002179894	0.917779657	10640	-0.014739434	0.004808464	1.022154188	9.396125679	0.163898212	0.11809662	0.139128965	0.498402256
10	85714409	rs7094672	T	C	0.648	0.66	0.989	0.993420158	0.58	0.003124684	0.917779657	10640	-0.014213437	0.004808539	1.021325637	8.737191822	0.163898212	0.11809662	0.139128965	0.498402256
10	85715253	rs7919026	A	G	0.649	0.66	0.987	0.992283178	0.71	0.002795047	0.917779657	10640	-0.01437762	0.004808373	1.021578498	8.940826395	0.163898212	0.11809662	0.139128965	0.498402256
10	85715643	rs7894587	T	A	0.649	0.66	0.987	0.992124965	0.71	0.00277761	0.917779657	10640	-0.014386822	0.004808375	1.0215929	8.952267768	0.163898212	0.11809662	0.139128965	0.498402256
10	85715936	rs7922818	A	G	0.663	0.68	0.982	0.987602157	0.56	0.001289627	0.917779657	10640	-0.015474092	0.004806906	1.023582678	10.36284556	0.163898212	0.11809662	0.139128965	0.498402256
10	87807390	rs10788478	G	A	0.413	0.42	0.98	0.985640723	0.94	0.004635349	0.917779657	10640	-0.013588235	0.004798208	1.019831337	8.019881558	0.163898212	0.11809662	0.139128965	0.498402256
10	87815543	rs10887552	G	T	0.412	0.42	0.978	0.984410157	0.92	0.00407724	0.917779657	10640	-0.013784679	0.00479843	1.020154395	8.252678629	0.163898212	0.11809662	0.139128965	0.498402256
10	87844013	rs11201882	C	T	0.435	0.44	0.901	0.922742057	6.10E-06	4.05E-05	0.600968715	10640	-0.019731219	0.004805196	1.029266166	16.86109018	0.163898212	0.11809662	0.139128965	0.498402256
10	88700418	rs4933420	C	T	0.758	0.78	0.978	0.98538534	0.0035	0.003943728	0.917779657	10640	-0.013856007	0.004805676	1.023017139	8.31318167	0.163898212	0.11809662	0.139128965	0.498402256
10	88700638	rs746677	G	A	0.758	0.78	0.978	0.985253344	0.0035	0.003943728	0.917779657	10640	-0.013856007	0.004805676	1.023017139	8.31318167	0.163898212	0.11809662	0.139128965	0.498402256
10	89467056	rs61853158	C	T	0.104	0.09	0.892	0.91371946	0.0032	0.002856472	0.917779657	10640	-0.014339775	0.004806409	1.034845222	8.901091207	0.163898212	0.11809662	0.139128965	0.498402256
10	89467133	rs61853159	G	A	0.104	0.09	0.888	0.90964713	0.0049	0.003076555	0.917779657	10640	-0.014228319	0.004805789	1.03473275	8.765523515	0.163898212	0.11809662	0.139128965	0.498402256
10	91283400	rs12263699	C	A	0.312	0.27	0.901	0.92034963	6.20E-06	0.002404864	0.853053756	10640	-0.014567732	0.004798662	1.02320374	9.216022956	0.163898212	0.11809662	0.139128965	0.498402256
10	91284294	rs12265854	G	A	0.321	0.28	0.954	0.967503454	0.59	0.002152755	0.853053756	10640	-0.014727182	0.0047986	1.022781478	9.419116384	0.163898212	0.11809662	0.139128965	0.498402256
10	91285839	rs56310228	G	C	0.321	0.28	0.955	0.967972586	0.55	0.002134866	0.853053756	10640	-0.01473845	0.004798372	1.022801774	9.434432524	0.163898212	0.11809662	0.139128965	0.498402256
10	91286803	rs56077075	C	G	0.321	0.28	0.955	0.967959713	0.56	0.002134866	0.853053756	10640	-0.01473845	0.004798372	1.022801774	9.434432524	0.163898212	0.11809662	0.139128965	0.498402256
10	91287056	rs10881597	G	A	0.322	0.28	0.956	0.968686158	0.66	0.002059716	0.853053756	10640	-0.014790786	0.004798707	1.022839515	9.500228878	0.163898212	0.11809662	0.139128965	0.498402256
10	91287286	rs10881598	C	T	0.322	0.28	0.956	0.968897688	0.64	0.002081242	0.853053756	10640	-0.014775941	0.004798715	1.022816426	9.481136588	0.163898212	0.11809662	0.139128965	0.498402256
10	91289276	rs7897886	G	T	0.303	0.26	0.93	0.947394105	0.0034	0.003971562	0.853053756	10640	-0.013822542	0.004797759	1.021806703	8.300397868	0.163898212	0.11809662	0.139128965	0.498402256
10	91322096	rs7083585	T	C	0.278	0.23	0.957	0.969901278	0.72	0.004074403	0.853053756	10640	-0.013779255	0.004796175	1.022308178	8.253943416	0.163898212	0.11809662	0.139128965	0.498402256
10	91322201	rs7080059	A	G	0.278	0.23	0.957	0.969850514	0.7	0.004074403	0.853053756	10640	-0.013779255	0.004796175	1.022308178	8.253943416	0.163898212	0.11809662	0.139128965	0.498402256
10	91324293	rs4370841	G	C	0.272	0.23	0.942	0.954309592	0.77	0.003224884	0.853053756	10640	-0.014127152	0.004795177	1.023169488	8.679604814	0.163898212	0.11809662	0.139128965	0.498402256
10	91326997	rs1274044	C	T	0.078	0.11	0.892	0.917057943	0.77	0.00017945	0.853053756	10640	0.018003955	0.004804077	1.050841928	14.04480854	0.163898212	0.11809662	0.139128965	0.498402256
10	91327187	rs78991640	C	T	0.272	0.22	0.95	0.963677884	0.86	0.002622197	0.853053756	10640	-0.014431888	0.004795312	1.023578207	9.05758889	0.163898212	0.11809662	0.139128965	0.498402256
10	91330137	rs12359791	T	C	0.712	0.77	0.901	0.926368233	0.3	0.004346048	0.853053756	10640	0.013681969	0.004796484	1.022444878	8.136754848	0.163898212	0.11809662	0.139128965	0.498402256
10	91331558	rs7392559	A	G	0.276	0.23	0.972	0.979166895	0.76	0.001513891	0.853053756	10640	-0.015222744	0.004797841	1.02466058	10.06686442	0.163898212	0.11809662	0.139128965	0.498402256
10	91332092	rs11185761	C	G	0.274	0.23	0.981	0.987682127	0.71	0.001522399	0.853053756	10640	-0.015214519	0.004797712	1.024611679	10.05652984	0.163898212	0.11809662	0.139128965	0.498402256
10	91333103	rs61855207	G	A	0.281	0.24	0.986	0.992251147	0.84	0.001762974	0.853053756	10640	-0.015009844	0.004798089	1.023973179	9.786239332	0.163898212	0.11809662	0.139128965	0.498402256
10	91341245	rs4934487	G	A	0.281	0.24	0.992	0.996518347	0.78	0.00117938	0.853053756	10640	-0.015566602	0.004797549	1.02483766	10.52807262	0.163898212	0.11809662	0.139128965	0.498402256
10	91347271	rs79813860	G	A	0.281	0.24	0.993	0.998153577	0.71	0.001652565	0.853053756	10640	-0.015099721	0.004797717	1.024052841	9.905321987	0.163898212	0.11809662	0.139128965	0.498402256
10	91347394	rs74430665	G	A	0.281	0.24	0.993	0.997912777	0.73	0.001652565	0.853053756	10640	-0.015099721	0.004797717	1.024052841	9.905321987	0.163898212	0.11809662	0.139128965	0.498402256
10	91348786	rs1998842	G	C	0.281	0.24	0.993	0.998259278	0.68	0.00163458	0.853053756	10640	-0.015115066	0.004797713	1.024077201	9.925481049	0.163898212	0.11809662	0.139128965	0.498402256
10	91349049	rs12412483	G	T	0.281	0.24	0.993	0.998232101	0.68	0.001639825	0.853053756	10640	-0.015110569	0.004797712	1.024070085	9.919578831	0.163898212	0.11809662	0.139128965	0.498402256
10	91350096	rs12414275	T	C	0.282	0.24	0.993	0.997888134	0.71	0.001556926	0.853053756	10640	-0.015182557	0.004797506	1.024186627	10.01518147	0.163898212	0.11809662	0.139128965	0.498402256
10	91350748	rs80171272	G	A	0.281	0.24	0.993	0.997853598	0.71	0.001558301	0.853053756	10640	-0.015181316	0.004797503	1.024184458	10.0135541	0.163898212	0.11809662	0.139128965	0.498402256
10	91364103	rs12414975	A	T	0.283	0.25	0.987	0.992916917	0.65	0.001794779	0.853053756	10640	-0.014982856	0.004797533	1.023879702	9.75333675	0.163898212	0.11809662	0.139128965	0.498402256
10	91367862	rs7076776	T	C	0.042	0.07	0.985	0.989213057	0.29	0.004066923	0.853053756	10640	0.013800168	0.004802483	1.049939213	8.257281452	0.163898212	0.11809662	0.139128965	0.498402256
10	91367943	rs60742632	C	A	0.042	0.08	0.988	0.992022729	0.29	0.004010944	0.853053756	10640	0.013820841	0.004802359	1.049843788	8.282465573	0.163898212	0.11809662	0.139128965	0.498402256
10	91600497	rs3087663	C	T	0.105	0.14	0.996	0.99896471	0.15	0.004808161	0.853053756	10640	0.01356513	0.004809978	1.03151619	7.953562495	0.163898212	0.11809662	0.139128965	0.498402256
10	91603559	rs7100071	G	A	0.105	0.14	0.995	0.998307633	0.18	0.004967527	0.853053756	10640	0.013515278	0.004810188	1.031446287	7.894521367	0.163898212	0.11809662	0.139128965	0.498402256
10	92567859	rs115780035	C	T	0.279	0.27	0.975	0.984645661	0.85	0.004222071	0.853053756	10640	0.013750807	0.00480513	1.02204516	8.189285589	0.163898212	0.11809662	0.139128965	0.498402256
10	92602968	rs2153779	G	A	0.272	0.26	0.985	0.989458412	0.74	0.004649949	0.853053756	10640	0.013599086	0.004803747	1.021921469	8.014182084	0.163898212	0.11809662	0.139128965	0.498402256
10	92604139	rs7084468	G	A	0.274	0.27	0.995	0.999428112	0.61	0.004298023	0.853053756	10640	0.013719512	0.004803697	1.021985841	8.156920411	0.163898212	0.11809662	0.139128965	0.498402256
10	94468247	rs139027698	C	T	0.009	0.01	0.995	0.996619006	0.59	0.004744451	0.853053756	10640	0.013564253	0.004802378	1.109099788	7.977725349	0.163898212	0.11809662	0.139128965	0.498402256
10	94468685	rs11187142	T	C	0.991	0.99	0.995	0.995849049	0.59	0.004744451	0.853053756	10640	-0.013564253	0.004802378	1.109099788	7.977725349	0.163898212	0.11809662	0.139128965	0.498402256
10	94472070	rs111531379	T	C	0.009	0.01	0.995	0.996007149	0.59	0.004744451	0.853053756	10640	0.013564253	0.004802378	1.109099788	7.977725349	0.163898212	0.11809662	0.139128965	0.498402256
10	94478664	rs2488081	T	C	0.991	0.99	0.995	0.996320953	0.59	0.004744451	0.853053756	10640	-0.013564253	0.004802378	1.109099788	7.977725349	0.163898212	0.11809662	0.139128965	0.498402256
10	94478693	rs2488080	T	G	0.991	0.99	0.995	0.996411566	0.59	0.004744451	0.853053756	10640	-0.013564253	0.004802378	1.109099788	7.977725349	0.163898212	0.11809662	0.139128965	0.498402256
10	94479832	rs12260097	C	T	0.009	0.01	0.995	0.996872846	0.59	0.004744451	0.853053756	10640	0.013564253	0.004802378	1.109099788	7.977725349	0.163898212	0.11809662	0.139128965	0.498402256
10	94480391	rs2497313	T	C	0.991	0.99	0.995	0.997015904	0.59	0.004744451	0.853053756	10640	-0.013564253	0.004802378	1.109099788	7.977725349	0.163898212	0.11809662	0.139128965	0.498402256
10	94480502	rs7086841	C	T	0.009	0.01	0.995	0.996844161	0.59	0.004744451	0.853053756	10640	0.013564253	0.004802378	1.109099788	7.977725349	0.163898212	0.11809662	0.139128965	0.498402256
10	94481995	rs2497311	T	C	0.991	0.99	0.995	0.996946919	0.59	0.004744451	0.853053756	10640	-0.013564253	0.004802378	1.109099788	7.977725349	0.163898212	0.11809662	0.139128965	0.498402256
10	94483483	rs2488079	T	C	0.991	0.99	0.995	0.996835441	0.59	0.004744451	0.853053756	10640	-0.013564253	0.004802378	1.109099788	7.977725349	0.163898212	0.11809662	0.139128965	0.498402256
10	94484344	rs2497308	G	A	0.991	0.99	0.995	0.997723169	0.6	0.004744451	0.853053756	10640	-0.013564253	0.004802378	1.109099788	7.977725349	0.163898212	0.11809662	0.139128965	0.498402256
10	94484348	rs2488077	C	G	0.991	0.99	0.995	0.997806132	0.6	0.004744451	0.853053756	10640	-0.013564253	0.004802378	1.109099788	7.977725349	0.163898212	0.11809662	0.139128965	0.498402256
10	94486081	rs2488076	A	G	0.991	0.99	0.995	0.99648827	0.59	0.004744451	0.853053756	10640	-0.013564253	0.004802378	1.109099788	7.977725349	0.163898212	0.11809662	0.139128965	0.498402256
10	94486842	rs11187150	C	T	0.009	0.01	0.995	0.996839911	0.59	0.004744451	0.853053756	10640	0.013564253	0.004802378	1.109099788	7.977725349	0.163898212	0.11809662	0.139128965	0.498402256
10	94495117	rs2497303	A	G	0.991	0.99	0.995	0.990953383	0.59	0.004744451	0.853053756	10640	-0.013564253	0.004802378	1.109099788	7.977725349	0.163898212	0.11809662	0.139128965	0.498402256
10	95338594	rs7081686	T	C	0.464	0.47	0.902	0.918457836	0.031	0.004789444	0.852906686	10640	0.013549363	0.004802255	1.020119149	7.960627233	0.163898212	0.11809662	0.139128965	0.498402256
10	96997082	rs45510800	C	T	0.058	0.06	0.978	0.984211913	0.86	0.002920528	0.852906686	10640	-0.014320557	0.004810931	1.045026997	8.86056787	0.163898212	0.11809662	0.139128965	0.498402256
10	96997440	rs3210020	C	T	0.058	0.06	0.98	0.985811011	0.79	0.003155404	0.852906686	10640	-0.014205552	0.004810789	1.044586122	8.719339062	0.163898212	0.11809662	0.139128965	0.498402256
10	96997609	rs11872	G	A	0.058	0.06	0.979	0.985492186	0.73	0.003174077	0.852906686	10640	-0.014196802	0.004810797	1.044558276	8.708574003	0.163898212	0.11809662	0.139128965	0.498402256
10	97000419	rs61871367	T	G	0.075	0.08	0.993	0.996327055	0.84	0.002011694	0.852906686	10640	-0.014874053	0.004814754	1.041086323	9.543561761	0.163898212	0.11809662	0.139128965	0.498402256
10	97000900	rs12413028	A	G	0.075	0.08	0.993	0.995939467	0.84	0.002012191	0.852906686	10640	-0.014873699	0.004814753	1.041085349	9.543107985	0.163898212	0.11809662	0.139128965	0.498402256
10	97001343	rs12415795	C	T	0.075	0.08	0.992	0.995335216	0.84	0.002528347	0.852906686	10640	-0.014543514	0.004814702	1.040169259	9.124305009	0.163898212	0.11809662	0.139128965	0.498402256
10	97002331	rs45605435	C	G	0.059	0.06	0.991	0.994074756	0.56	0.002265892	0.852906686	10640	-0.014689287	0.004810309	1.045504364	9.325143956	0.163898212	0.11809662	0.139128965	0.498402256
10	97002701	rs11596107	C	T	0.091	0.1	0.992	0.995780246	0.74	0.003182866	0.852906686	10640	-0.014185205	0.00480826	1.035811179	8.703528853	0.163898212	0.11809662	0.139128965	0.498402256
10	97003515	rs11596737	G	A	0.075	0.08	0.993	0.995835682	0.84	0.002247632	0.852906686	10640	-0.01471449	0.004814732	1.040625516	9.339983909	0.163898212	0.11809662	0.139128965	0.498402256
10	97004019	rs11596853	G	A	0.076	0.08	0.991	0.994494414	0.79	0.002377268	0.852906686	10640	-0.014634767	0.004815222	1.040278367	9.237172752	0.163898212	0.11809662	0.139128965	0.498402256
10	97011104	rs900786	T	C	0.062	0.07	0.995	0.997990599	0.58	0.00207691	0.852906686	10640	-0.014817072	0.004811102	1.044916498	9.484962771	0.163898212	0.11809662	0.139128965	0.498402256
10	97011407	rs12776258	C	G	0.062	0.07	0.995	0.997808701	0.58	0.00207691	0.852906686	10640	-0.014817072	0.004811102	1.044916498	9.484962771	0.163898212	0.11809662	0.139128965	0.498402256
10	97013497	rs1887182	G	T	0.061	0.06	0.976	0.981034761	0.87	0.002173432	0.852906686	10640	-0.014752784	0.004811425	1.0455021	9.401573649	0.163898212	0.11809662	0.139128965	0.498402256
10	97014773	rs11488749	C	T	0.061	0.06	0.995	0.997840957	0.57	0.001950898	0.852906686	10640	-0.014907	0.004811226	1.045680672	9.599950556	0.163898212	0.11809662	0.139128965	0.498402256
10	97030064	rs35777379	G	A	0.046	0.05	0.978	0.982959234	0.023	0.003361496	0.852906686	10640	-0.01411012	0.004810405	1.050197528	8.603954475	0.163898212	0.11809662	0.139128965	0.498402256
10	97031101	rs45555036	G	T	0.044	0.04	0.99	0.993922784	0.12	0.00450722	0.852906686	10640	-0.013664529	0.004809933	1.049116657	8.070700032	0.163898212	0.11809662	0.139128965	0.498402256
10	97031118	rs45444597	C	T	0.044	0.04	0.99	0.994199269	0.12	0.00450722	0.852906686	10640	-0.013664529	0.004809933	1.049116657	8.070700032	0.163898212	0.11809662	0.139128965	0.498402256
10	97032612	rs12769370	T	C	0.046	0.05	0.991	0.993220874	0.067	0.003272634	0.852906686	10640	-0.014150563	0.004810558	1.050177535	8.652798143	0.163898212	0.11809662	0.139128965	0.498402256
10	97033775	rs45447693	C	T	0.044	0.04	0.99	0.994152919	0.12	0.00450722	0.852906686	10640	-0.013664529	0.004809933	1.049116657	8.070700032	0.163898212	0.11809662	0.139128965	0.498402256
10	97034273	rs1854338	C	T	0.044	0.04	0.99	0.994117817	0.12	0.00450722	0.852906686	10640	-0.013664529	0.004809933	1.049116657	8.070700032	0.163898212	0.11809662	0.139128965	0.498402256
10	97034610	rs4917683	G	A	0.067	0.07	0.974	0.980854488	0.14	0.001353593	0.827394874	10640	-0.015423212	0.004811909	1.045826654	10.27341535	0.163898212	0.11809662	0.139128965	0.498402256
10	97034781	rs12783709	T	C	0.046	0.05	0.991	0.99455749	0.067	0.003272634	0.852906686	10640	-0.014150563	0.004810558	1.050177535	8.652798143	0.163898212	0.11809662	0.139128965	0.498402256
10	97035169	rs34976996	T	C	0.046	0.05	0.991	0.994519111	0.067	0.003272634	0.852906686	10640	-0.014150563	0.004810558	1.050177535	8.652798143	0.163898212	0.11809662	0.139128965	0.498402256
10	97036020	rs7089314	A	T	0.067	0.07	0.974	0.980653637	0.16	0.001353593	0.827394874	10640	-0.015423212	0.004811909	1.045826654	10.27341535	0.163898212	0.11809662	0.139128965	0.498402256
10	97036247	rs12765981	G	A	0.046	0.05	0.991	0.994434085	0.067	0.003272634	0.852906686	10640	-0.014150563	0.004810558	1.050177535	8.652798143	0.163898212	0.11809662	0.139128965	0.498402256
10	98241236	rs76784525	A	G	0.017	0	0.93	0.946046833	1	0.002214765	0.852906686	10640	-0.014713637	0.004807504	1.086236813	9.367006446	0.163898212	0.11809662	0.139128965	0.498402256
10	98248130	rs74493552	C	A	0.017	0	0.924	0.940636667	1	0.001634117	0.827394874	10640	-0.01514474	0.004807006	1.088820275	9.926002528	0.163898212	0.11809662	0.139128965	0.498402256
10	98263377	rs59097342	T	G	0.011	0	0.88	0.907743359	1	0.000118336	0.827394874	10640	-0.018469228	0.004795981	1.142457805	14.8300514	0.163898212	0.11809662	0.139128965	0.498402256
10	98584210	rs12257954	G	A	0.226	0.24	0.967	0.97579237	0.24	0.002536063	0.852906686	10640	-0.014509549	0.004804927	1.024998401	9.118726121	0.163898212	0.11809662	0.139128965	0.498402256
10	98586737	rs11188935	G	A	0.226	0.24	0.965	0.973553311	0.27	0.002591623	0.852906686	10640	-0.014478762	0.004805196	1.024944713	9.079053678	0.163898212	0.11809662	0.139128965	0.498402256
10	98591721	rs7088648	G	C	0.245	0.26	0.982	0.986015853	0.43	0.000623264	0.827394874	10640	-0.016443451	0.004804789	1.027412486	11.71217	0.163898212	0.11809662	0.139128965	0.498402256
10	98597027	rs10882847	A	G	0.258	0.27	0.939	0.948188591	0.94	0.000591852	0.827394874	10640	-0.016509612	0.004804397	1.027747955	11.80853382	0.163898212	0.11809662	0.139128965	0.498402256
10	98619863	rs11188950	T	G	0.244	0.26	0.982	0.986604179	0.44	0.00131781	0.827394874	10640	-0.015439275	0.004805361	1.025795157	10.32290225	0.163898212	0.11809662	0.139128965	0.498402256
10	98625174	rs11188952	G	A	0.246	0.27	0.994	0.998390204	0.62	0.001328648	0.827394874	10640	-0.015428245	0.004805451	1.025576134	10.30777016	0.163898212	0.11809662	0.139128965	0.498402256
10	98627846	rs7924085	T	G	0.246	0.27	0.994	0.997997459	0.62	0.001268256	0.827394874	10640	-0.015492222	0.004805383	1.025684517	10.39372814	0.163898212	0.11809662	0.139128965	0.498402256
10	98628232	rs10882852	T	C	0.246	0.27	0.994	0.998291079	0.62	0.001241135	0.827394874	10640	-0.015522122	0.004805429	1.025736439	10.43368654	0.163898212	0.11809662	0.139128965	0.498402256
10	98644029	rs11188962	C	T	0.245	0.27	0.995	0.9985867	0.63	0.001175538	0.827394874	10640	-0.015595336	0.004805027	1.025865102	10.53410928	0.163898212	0.11809662	0.139128965	0.498402256
10	98646964	rs77517784	T	C	0.246	0.27	0.995	0.998714045	0.62	0.001384376	0.827394874	10640	-0.01537052	0.00480519	1.025473756	10.23189102	0.163898212	0.11809662	0.139128965	0.498402256
10	98651201	rs11188964	G	A	0.246	0.27	0.995	0.998418677	0.6	0.00141171	0.827394874	10640	-0.015343176	0.004805125	1.025428276	10.19579736	0.163898212	0.11809662	0.139128965	0.498402256
10	98657516	rs12265203	G	A	0.244	0.26	0.988	0.992268449	0.65	0.001414337	0.827394874	10640	-0.015340118	0.004804976	1.025546435	10.19236526	0.163898212	0.11809662	0.139128965	0.498402256
10	98659820	rs10882855	G	A	0.246	0.27	0.995	0.998787688	0.65	0.001317492	0.827394874	10640	-0.015438284	0.004804949	1.025592801	10.32334737	0.163898212	0.11809662	0.139128965	0.498402256
10	98674939	rs10430660	G	T	0.246	0.26	0.994	0.99797223	0.65	0.001349045	0.827394874	10640	-0.015404999	0.004804774	1.025540663	10.27963023	0.163898212	0.11809662	0.139128965	0.498402256
10	98682747	rs10882856	A	G	0.246	0.27	0.993	0.997159721	0.58	0.001323852	0.827394874	10640	-0.015432308	0.00480516	1.025562811	10.31445113	0.163898212	0.11809662	0.139128965	0.498402256
10	98684650	rs10786316	T	C	0.246	0.27	0.993	0.995984019	0.6	0.001388338	0.827394874	10640	-0.015366334	0.004805121	1.025453263	10.22661539	0.163898212	0.11809662	0.139128965	0.498402256
10	98703808	rs4132965	A	G	0.246	0.27	0.994	0.99775255	0.57	0.001240055	0.827394874	10640	-0.015522195	0.004805081	1.025713024	10.43529581	0.163898212	0.11809662	0.139128965	0.498402256
10	98709652	rs10219031	G	A	0.246	0.27	0.994	0.997679054	0.57	0.001326412	0.827394874	10640	-0.015428425	0.004804782	1.025556085	10.31088262	0.163898212	0.11809662	0.139128965	0.498402256
10	98721602	rs4146592	C	T	0.244	0.27	0.981	0.984336965	0.58	0.001263484	0.827394874	10640	-0.015495471	0.004804781	1.025908031	10.40069575	0.163898212	0.11809662	0.139128965	0.498402256
10	98742021	rs7098255	C	T	0.246	0.27	0.991	0.99611121	0.5	0.00156129	0.827394874	10640	-0.015202256	0.004804968	1.025202997	10.01002134	0.163898212	0.11809662	0.139128965	0.498402256
10	98742605	rs3814163	C	T	0.246	0.27	0.991	0.996071095	0.5	0.00156129	0.827394874	10640	-0.015202256	0.004804968	1.025202997	10.01002134	0.163898212	0.11809662	0.139128965	0.498402256
10	98751443	rs10882861	C	T	0.249	0.28	0.971	0.980118035	0.53	0.001814111	0.852906686	10640	-0.014992611	0.004805516	1.024958051	9.733624778	0.163898212	0.11809662	0.139128965	0.498402256
10	98791578	rs12049795	T	G	0.271	0.3	0.91	0.931860693	7.60E-06	0.001596818	0.827394874	10640	-0.015158699	0.004801158	1.024984665	9.968548789	0.163898212	0.11809662	0.139128965	0.498402256
10	98791581		G	A	0.27		0.907	0.929745258	7.10E-06	0.001582687	0.827394874	10640	-0.015171089	0.004801138	1.025049926	9.984931156	0.163898212	0.11809662	0.139128965	0.498402256
10	98797105	rs76195816	G	A	0.013	0.01	0.959	0.968261415	0.43	0.004353637	0.852906686	10640	0.013702319	0.004804553	1.091490406	8.133588905	0.163898212	0.11809662	0.139128965	0.498402256
10	98828148	rs1873377	G	C	0.088	0.09	0.962	0.971285442	1	0.00435285	0.852906686	10640	-0.013721818	0.004811293	1.035233286	8.133916986	0.163898212	0.11809662	0.139128965	0.498402256
10	98834384	rs56255957	A	C	0.085	0.08	0.934	0.949516947	0.31	0.001959863	0.852906686	10640	-0.014902977	0.00481204	1.03927482	9.591524453	0.163898212	0.11809662	0.139128965	0.498402256
10	98921064	rs3000208	A	C	0.864	0.82	0.944	0.957229426	0.71	0.003180626	0.852906686	10640	0.014184796	0.004807766	1.030358958	8.704813565	0.163898212	0.11809662	0.139128965	0.498402256
10	98979970	rs1253428	T	G	0.852	0.81	0.961	0.964651091	0.97	0.001579709	0.827394874	10640	0.015159532	0.004796647	1.031051967	9.988402249	0.163898212	0.11809662	0.139128965	0.498402256
10	98981778	rs12265444	A	G	0.143	0.18	0.995	0.998131415	0.94	0.001680868	0.840934267	10640	-0.015072602	0.00479668	1.030814328	9.874043906	0.163898212	0.11809662	0.139128965	0.498402256
10	98986472	rs701820	T	C	0.857	0.82	0.994	0.99815404	0.97	0.001623524	0.827394874	10640	0.01512152	0.004796741	1.030909841	9.937985464	0.163898212	0.11809662	0.139128965	0.498402256
10	98989251	rs793514	T	C	0.857	0.82	0.995	0.998374598	0.88	0.001567593	0.827394874	10640	0.015171178	0.004796926	1.031060597	10.00259377	0.163898212	0.11809662	0.139128965	0.498402256
10	98990862	rs1253406	G	A	0.857	0.82	0.994	0.997389604	0.94	0.001012189	0.827394874	10640	0.015770545	0.004796352	1.032339099	10.81113292	0.163898212	0.11809662	0.139128965	0.498402256
10	98993378	rs11189052	A	T	0.728	0.71	0.994	0.997977763	0.36	0.004342537	0.852906686	10640	0.013684202	0.004796835	1.021827878	8.138221475	0.163898212	0.11809662	0.139128965	0.498402256
10	98993813	rs12220695	C	T	0.727	0.7	0.991	0.994972261	0.36	0.004424106	0.852906686	10640	0.013655567	0.004796758	1.021797644	8.10445741	0.163898212	0.11809662	0.139128965	0.498402256
10	98994143	rs7092389	A	G	0.143	0.18	0.995	0.997664493	0.91	0.001006242	0.827394874	10640	-0.015778255	0.004796275	1.032355171	10.8220548	0.163898212	0.11809662	0.139128965	0.498402256
10	98998195	rs8181326	G	A	0.728	0.72	0.995	0.998566358	0.35	0.004483623	0.852906686	10640	0.013635096	0.004796745	1.021750549	8.080219155	0.163898212	0.11809662	0.139128965	0.498402256
10	99000863	rs2487273	G	A	0.857	0.82	0.99	0.993576764	0.91	0.001000407	0.827394874	10640	0.015786061	0.00479626	1.032383281	10.8328339	0.163898212	0.11809662	0.139128965	0.498402256
10	99001258	rs11189058	G	A	0.728	0.72	0.995	0.998590158	0.36	0.004472685	0.852906686	10640	0.013638836	0.004796746	1.02175725	8.084649139	0.163898212	0.11809662	0.139128965	0.498402256
10	99001624	rs10882878	G	A	0.853	0.81	0.957	0.959382768	0.91	0.001087385	0.827394874	10640	0.01567308	0.004796247	1.032286461	10.67838414	0.163898212	0.11809662	0.139128965	0.498402256
10	99002518	rs2009466	A	G	0.793	0.77	0.99	0.994529291	0.29	0.003095619	0.852906686	10640	0.014195143	0.00479767	1.024931139	8.754247564	0.163898212	0.11809662	0.139128965	0.498402256
10	99004171	rs793529	G	A	0.858	0.82	0.995	0.998427302	0.97	0.001025941	0.827394874	10640	0.015751357	0.004796067	1.032311893	10.78612552	0.163898212	0.11809662	0.139128965	0.498402256
10	99004220	rs7905604	C	T	0.142	0.18	0.995	0.998352076	0.97	0.001025941	0.827394874	10640	-0.015751357	0.004796067	1.032311893	10.78612552	0.163898212	0.11809662	0.139128965	0.498402256
10	99004608	rs2065861	C	T	0.728	0.72	0.995	0.998574956	0.35	0.004297314	0.852906686	10640	0.013699736	0.004796684	1.021851348	8.157219837	0.163898212	0.11809662	0.139128965	0.498402256
10	99007291	rs2487274	C	T	0.858	0.82	0.995	0.998197413	0.97	0.00100459	0.827394874	10640	0.015779904	0.004796102	1.032364354	10.82509944	0.163898212	0.11809662	0.139128965	0.498402256
10	99007480	rs1253391	T	C	0.858	0.82	0.995	0.998237888	0.97	0.00100459	0.827394874	10640	0.015779904	0.004796102	1.032364354	10.82509944	0.163898212	0.11809662	0.139128965	0.498402256
10	99008068	rs10882880	G	A	0.728	0.72	0.995	0.998461513	0.35	0.004241289	0.852906686	10640	0.013719668	0.004796664	1.021880551	8.181040734	0.163898212	0.11809662	0.139128965	0.498402256
10	99008232	rs1253392	C	A	0.858	0.82	0.995	0.997762233	0.97	0.001004669	0.827394874	10640	0.015779804	0.004796104	1.032364581	10.82495477	0.163898212	0.11809662	0.139128965	0.498402256
10	99009969	rs1253393	G	T	0.858	0.82	0.995	0.997757722	0.97	0.001043915	0.827394874	10640	0.015727783	0.004796048	1.032252434	10.75394715	0.163898212	0.11809662	0.139128965	0.498402256
10	99010067	rs10882881	T	A	0.728	0.72	0.995	0.998490827	0.35	0.004352836	0.852906686	10640	0.013680091	0.00479666	1.021816638	8.133922585	0.163898212	0.11809662	0.139128965	0.498402256
10	99013312	rs10882883	A	G	0.728	0.72	0.982	0.98885664	0.41	0.002723315	0.852906686	10640	0.014381229	0.004796844	1.023038438	8.988366731	0.163898212	0.11809662	0.139128965	0.498402256
10	99013586	rs72835323	T	C	0.142	0.18	0.988	0.99311877	0.67	0.000777498	0.827394874	10640	-0.016121566	0.004795723	1.033144012	11.30072484	0.163898212	0.11809662	0.139128965	0.498402256
10	99013605	rs2265598	A	G	0.858	0.82	0.988	0.993137321	0.67	0.000777498	0.827394874	10640	0.016121566	0.004795723	1.033144012	11.30072484	0.163898212	0.11809662	0.139128965	0.498402256
10	99014318	rs7895498	G	T	0.142	0.18	0.988	0.992674082	0.7	0.000773871	0.827394874	10640	-0.01612775	0.004795719	1.03316389	11.30941479	0.163898212	0.11809662	0.139128965	0.498402256
10	99019144	rs3740522	C	T	0.736	0.72	0.994	0.998221075	0.94	0.002843692	0.852906686	10640	0.014318497	0.004797069	1.023187918	8.909286527	0.163898212	0.11809662	0.139128965	0.498402256
10	99019177	rs2253301	A	G	0.863	0.83	0.995	0.998482584	0.55	0.000712968	0.827394874	10640	0.016243574	0.004797935	1.034040947	11.46184179	0.163898212	0.11809662	0.139128965	0.498402256
10	99019896	rs2516326	T	C	0.863	0.82	0.991	0.994738298	0.55	0.000755932	0.827394874	10640	0.016166763	0.00479808	1.033882138	11.35301643	0.163898212	0.11809662	0.139128965	0.498402256
10	99023546	rs793523	G	T	0.863	0.83	0.995	0.998243971	0.48	0.000707011	0.827394874	10640	0.016255124	0.004798081	1.034044359	11.47745115	0.163898212	0.11809662	0.139128965	0.498402256
10	99025219	rs1253383	A	G	0.863	0.83	0.995	0.998600075	0.48	0.000835258	0.827394874	10640	0.016035486	0.004798467	1.033601397	11.16758481	0.163898212	0.11809662	0.139128965	0.498402256
10	99025611	rs10882884	T	A	0.736	0.72	0.995	0.998843716	0.91	0.003122732	0.852906686	10640	0.014181685	0.004797484	1.022955421	8.738332608	0.163898212	0.11809662	0.139128965	0.498402256
10	99026112	rs10786321	T	C	0.753	0.75	0.989	0.993921534	0.48	0.004050065	0.852906686	10640	0.013800896	0.004800543	1.022810496	8.264828617	0.163898212	0.11809662	0.139128965	0.498402256
10	99026509	rs7072078	G	A	0.736	0.72	0.995	0.999043827	0.89	0.003122732	0.852906686	10640	0.014181685	0.004797484	1.022955421	8.738332608	0.163898212	0.11809662	0.139128965	0.498402256
10	99027719	rs11189082	T	A	0.137	0.17	0.995	0.998940965	0.46	0.000821608	0.827394874	10640	-0.016057392	0.004798451	1.033647343	11.19818975	0.163898212	0.11809662	0.139128965	0.498402256
10	99028550	rs72835333	C	T	0.137	0.17	0.995	0.998947671	0.46	0.00082137	0.827394874	10640	-0.016057777	0.004798451	1.033648115	11.19872786	0.163898212	0.11809662	0.139128965	0.498402256
10	99029278	rs1572437	A	G	0.755	0.75	0.994	0.997969978	0.53	0.004372064	0.852906686	10640	0.013684419	0.004800539	1.022607375	8.125925186	0.163898212	0.11809662	0.139128965	0.498402256
10	99031685	rs10736115	T	C	0.754	0.75	0.995	0.997866126	0.5	0.004082006	0.852906686	10640	0.013789264	0.004800644	1.02276847	8.250556328	0.163898212	0.11809662	0.139128965	0.498402256
10	99032843	rs10748692	C	T	0.728	0.69	0.956	0.964494332	0.87	0.003802135	0.852906686	10640	0.013884786	0.004796515	1.022592463	8.379667316	0.163898212	0.11809662	0.139128965	0.498402256
10	99034285	rs2244070	C	G	0.863	0.83	0.995	0.998761839	0.46	0.000804293	0.827394874	10640	0.016085814	0.004798474	1.033704919	11.23775963	0.163898212	0.11809662	0.139128965	0.498402256
10	99038933	rs701822	C	T	0.863	0.83	0.995	0.998336548	0.48	0.000808252	0.827394874	10640	0.016079262	0.004798468	1.033692201	11.22863552	0.163898212	0.11809662	0.139128965	0.498402256
10	99041361	rs2247283	C	A	0.864	0.83	0.996	0.99858486	0.53	0.000793614	0.827394874	10640	0.016102277	0.004798086	1.033730262	11.26259454	0.163898212	0.11809662	0.139128965	0.498402256
10	99045637	rs1253398	C	T	0.864	0.83	0.996	0.998684379	0.5	0.000965697	0.827394874	10640	0.015838409	0.00479769	1.033190976	10.89829821	0.163898212	0.11809662	0.139128965	0.498402256
10	99045890	rs10882889	A	G	0.736	0.72	0.995	0.998974101	0.83	0.003915472	0.852906686	10640	0.013840639	0.004796576	1.022410488	8.326253239	0.163898212	0.11809662	0.139128965	0.498402256
10	99047513	rs4917764	A	G	0.136	0.17	0.996	0.998269735	0.5	0.000966318	0.827394874	10640	-0.015837541	0.00479769	1.033189225	10.8971054	0.163898212	0.11809662	0.139128965	0.498402256
10	99047712	rs11189100	G	A	0.732	0.71	0.975	0.978331506	0.92	0.003849257	0.852906686	10640	0.013866059	0.004796461	1.022548054	8.357265413	0.163898212	0.11809662	0.139128965	0.498402256
10	99049413	rs1253399	A	G	0.864	0.83	0.996	0.998899042	0.5	0.000965697	0.827394874	10640	0.015838409	0.00479769	1.033190976	10.89829821	0.163898212	0.11809662	0.139128965	0.498402256
10	99051822	rs1253402	T	A	0.864	0.83	0.996	0.998984547	0.48	0.001026623	0.827394874	10640	0.015755327	0.00479755	1.033011156	10.78489402	0.163898212	0.11809662	0.139128965	0.498402256
10	99054387	rs10786324	A	G	0.738	0.73	0.987	0.991198524	0.68	0.004117884	0.852906686	10640	0.013765251	0.004796907	1.022393132	8.234660209	0.163898212	0.11809662	0.139128965	0.498402256
10	99056190	rs10748694	A	T	0.736	0.72	0.994	0.998170161	0.92	0.004919701	0.852906686	10640	0.013493304	0.00479705	1.0218307	7.912034671	0.163898212	0.11809662	0.139128965	0.498402256
10	99056921	rs10736116	C	G	0.734	0.72	0.98	0.985476197	0.98	0.004945637	0.852906686	10640	0.013485142	0.004797034	1.021863373	7.902516029	0.163898212	0.11809662	0.139128965	0.498402256
10	99059645	rs10882891	C	A	0.703	0.69	0.992	0.996942642	0.58	0.003402402	0.852906686	10640	0.01404183	0.004793269	1.021987255	8.581909173	0.163898212	0.11809662	0.139128965	0.498402256
10	99061386	rs12221430	C	G	0.703	0.69	0.994	0.998051281	0.53	0.003262896	0.852906686	10640	0.014104112	0.004793261	1.022086216	8.658232546	0.163898212	0.11809662	0.139128965	0.498402256
10	99061478	rs149050713	G	A	0.135	0.17	0.996	0.998991452	0.4	0.000854675	0.827394874	10640	-0.016000428	0.004797151	1.033736446	11.12490865	0.163898212	0.11809662	0.139128965	0.498402256
10	99064131	rs10748695	C	T	0.865	0.83	0.996	0.998668359	0.43	0.000854675	0.827394874	10640	0.016000428	0.004797151	1.033736446	11.12490865	0.163898212	0.11809662	0.139128965	0.498402256
10	99065815	rs7923275	G	C	0.135	0.17	0.995	0.998479948	0.4	0.000839664	0.827394874	10640	-0.01602413	0.004797168	1.033791262	11.15781269	0.163898212	0.11809662	0.139128965	0.498402256
10	99067828	rs7075761	C	T	0.865	0.83	0.995	0.998243465	0.43	0.000968661	0.827394874	10640	0.015832283	0.004797085	1.033371531	10.89261523	0.163898212	0.11809662	0.139128965	0.498402256
10	99068738	rs10786325	C	G	0.698	0.65	0.972	0.977308408	1	0.00440675	0.852906686	10640	0.013650715	0.004792945	1.021397821	8.111588431	0.163898212	0.11809662	0.139128965	0.498402256
10	99069493	rs11189120	G	T	0.702	0.69	0.994	0.998479568	0.66	0.004701935	0.852906686	10640	0.013550003	0.004792437	1.021164443	7.994034466	0.163898212	0.11809662	0.139128965	0.498402256
10	99070377	rs10786326	G	A	0.702	0.69	0.994	0.998271727	0.66	0.004990552	0.852906686	10640	0.013458724	0.004792602	1.02102327	7.886151219	0.163898212	0.11809662	0.139128965	0.498402256
10	99071408	rs10786327	C	T	0.702	0.69	0.993	0.997507611	0.63	0.004460069	0.852906686	10640	0.013630789	0.004792398	1.021303072	8.089771989	0.163898212	0.11809662	0.139128965	0.498402256
10	99072507	rs4919087	A	G	0.703	0.69	0.993	0.997992999	0.59	0.004706984	0.852906686	10640	0.013548273	0.004792408	1.021178817	7.992090143	0.163898212	0.11809662	0.139128965	0.498402256
10	99072595	rs11189122	G	A	0.703	0.69	0.995	0.999082561	0.58	0.004716004	0.852906686	10640	0.013545291	0.004792393	1.02117068	7.988620942	0.163898212	0.11809662	0.139128965	0.498402256
10	99074939	rs10748696	C	G	0.864	0.83	0.994	0.997971031	0.61	0.001896849	0.852906686	10640	0.014902671	0.004796942	1.031245519	9.651598549	0.163898212	0.11809662	0.139128965	0.498402256
10	99078931	rs3740513	C	G	0.136	0.17	0.995	0.997673443	0.72	0.002355404	0.852906686	10640	-0.014596603	0.004798268	1.03059805	9.254107558	0.163898212	0.11809662	0.139128965	0.498402256
10	107681265	rs12247148	T	C	0.224	0.22	0.993	0.997231414	0.81	0.004880966	0.883830543	10640	-0.013565507	0.004818363	1.023278006	7.926346359	0.163898212	0.11809662	0.139128965	0.498402256
10	108054642	rs10748914	C	T	0.712	0.73	0.991	0.996138582	0.43	0.003550086	0.883830543	10640	0.014027376	0.004810076	1.022142033	8.5045037	0.163898212	0.11809662	0.139128965	0.498402256
10	108058204	rs10159471	G	C	0.712	0.73	0.993	0.997384203	0.36	0.003671592	0.883830543	10640	0.013976409	0.004809956	1.022035219	8.44323561	0.163898212	0.11809662	0.139128965	0.498402256
10	108060823	rs10884295	G	A	0.288	0.27	0.993	0.997463598	0.35	0.003534834	0.883830543	10640	-0.014033459	0.004809945	1.022125775	8.512344382	0.163898212	0.11809662	0.139128965	0.498402256
10	108062697	rs1326357	A	G	0.712	0.73	0.993	0.997836869	0.38	0.003436425	0.883830543	10640	0.014075754	0.004809932	1.02219305	8.563778283	0.163898212	0.11809662	0.139128965	0.498402256
10	108066344	rs821674	C	A	0.289	0.27	0.993	0.997857238	0.47	0.003627647	0.883830543	10640	-0.01399345	0.004809583	1.022038104	8.465152983	0.163898212	0.11809662	0.139128965	0.498402256
10	108087022	rs1094403	T	C	0.275	0.26	0.987	0.99318929	0.78	0.003821469	0.883830543	10640	-0.013914567	0.004809451	1.022399567	8.370441809	0.163898212	0.11809662	0.139128965	0.498402256
10	108094831	rs2104510	G	A	0.291	0.28	0.991	0.995298008	0.65	0.003359961	0.883830543	10640	-0.014105256	0.004808514	1.022244177	8.604786722	0.163898212	0.11809662	0.139128965	0.498402256
10	108095456	rs821701	A	G	0.29	0.27	0.992	0.99595445	0.53	0.002691576	0.883830543	10640	-0.014435086	0.004809075	1.022748172	9.009809189	0.163898212	0.11809662	0.139128965	0.498402256
10	108134935	rs1326362	A	G	0.102	0.09	0.984	0.98862581	0.72	0.004402306	0.883830543	10640	-0.013695978	0.004808295	1.032704563	8.113418743	0.163898212	0.11809662	0.139128965	0.498402256
10	108139266	rs995013	C	A	0.102	0.09	0.984	0.989280097	0.72	0.004402306	0.883830543	10640	-0.013695978	0.004808295	1.032704563	8.113418743	0.163898212	0.11809662	0.139128965	0.498402256
10	108359053	rs111829483	A	G	0.201	0.18	0.964	0.974196057	0.93	0.004425138	0.883830543	10640	-0.013657468	0.004797551	1.024689432	8.104034566	0.163898212	0.11809662	0.139128965	0.498402256
10	108368933	rs11818291	C	A	0.217	0.19	0.958	0.968901729	0.32	0.004155775	0.883830543	10640	-0.013763341	0.004801094	1.024117694	8.218024328	0.163898212	0.11809662	0.139128965	0.498402256
10	108370791	rs78411870	T	C	0.216	0.18	0.955	0.966961704	0.21	0.004117043	0.883830543	10640	-0.013777733	0.004801149	1.024221621	8.23503124	0.163898212	0.11809662	0.139128965	0.498402256
10	108371839	rs74696226	G	A	0.199	0.17	0.953	0.96427882	0.3	0.002381132	0.883830543	10640	-0.014587734	0.00480052	1.026512117	9.234196867	0.163898212	0.11809662	0.139128965	0.498402256
10	108384533	rs11192979	A	G	0.234	0.2	0.995	0.998425372	1	0.004049036	0.883830543	10640	-0.013806804	0.004802464	1.023316802	8.26528998	0.163898212	0.11809662	0.139128965	0.498402256
10	108390203	rs11192982	G	A	0.234	0.2	0.995	0.998826093	0.98	0.003554769	0.883830543	10640	-0.014003698	0.004802635	1.023651194	8.502103186	0.163898212	0.11809662	0.139128965	0.498402256
10	108393045	rs77101060	C	T	0.233	0.2	0.994	0.997906042	0.86	0.002810182	0.883830543	10640	-0.014353832	0.00480307	1.024272197	8.930953928	0.163898212	0.11809662	0.139128965	0.498402256
10	108393116	rs75609190	A	C	0.233	0.2	0.994	0.997522951	0.82	0.002811651	0.883830543	10640	-0.014353063	0.00480307	1.024270884	8.929998432	0.163898212	0.11809662	0.139128965	0.498402256
10	108397155	rs1885352	T	C	0.234	0.2	0.995	0.998646749	0.86	0.003938941	0.883830543	10640	-0.013852083	0.004803677	1.023386689	8.315389387	0.163898212	0.11809662	0.139128965	0.498402256
10	108403362	rs11192988	C	G	0.239	0.2	0.993	0.997527272	0.98	0.002656044	0.883830543	10640	-0.014443558	0.004805419	1.024228566	9.034121472	0.163898212	0.11809662	0.139128965	0.498402256
10	108403873	rs11192989	C	T	0.239	0.2	0.992	0.996262845	0.84	0.00252012	0.883830543	10640	-0.014520923	0.004805652	1.024388843	9.130272671	0.163898212	0.11809662	0.139128965	0.498402256
10	108405824	rs11192991	A	C	0.242	0.21	0.987	0.990544275	0.59	0.001898689	0.883830543	10640	-0.014929998	0.004806182	1.025082422	9.649815924	0.163898212	0.11809662	0.139128965	0.498402256
10	108405831	rs11192992	T	C	0.24	0.2	0.993	0.996288624	0.65	0.002218822	0.883830543	10640	-0.014707734	0.004806436	1.024705315	9.363648881	0.163898212	0.11809662	0.139128965	0.498402256
10	108406433	rs12221205	C	T	0.24	0.2	0.993	0.996976329	0.65	0.002217244	0.883830543	10640	-0.014708763	0.004806438	1.024706973	9.364954454	0.163898212	0.11809662	0.139128965	0.498402256
10	108406455	rs12219036	A	T	0.24	0.2	0.993	0.996806177	0.65	0.002091488	0.883830543	10640	-0.014793139	0.004806587	1.024851697	9.472118758	0.163898212	0.11809662	0.139128965	0.498402256
10	108408743	rs11192996	C	T	0.239	0.2	0.994	0.998080739	0.63	0.002596618	0.883830543	10640	-0.014479412	0.004806345	1.024316619	9.075529476	0.163898212	0.11809662	0.139128965	0.498402256
10	108409764	rs1407283	A	T	0.239	0.2	0.994	0.997787649	0.66	0.00256545	0.883830543	10640	-0.014496909	0.004806304	1.024344895	9.097633205	0.163898212	0.11809662	0.139128965	0.498402256
10	108410342	rs11192997	G	T	0.24	0.21	0.994	0.997928167	0.68	0.002158558	0.883830543	10640	-0.014745223	0.004805739	1.024757403	9.414175977	0.163898212	0.11809662	0.139128965	0.498402256
10	108410611	rs11192999	T	C	0.24	0.21	0.994	0.9980871	0.63	0.002164827	0.883830543	10640	-0.014741043	0.004805736	1.024750312	9.408853462	0.163898212	0.11809662	0.139128965	0.498402256
10	108410982	rs17121117	A	G	0.241	0.21	0.989	0.993999254	0.65	0.002104148	0.883830543	10640	-0.014781749	0.004805697	1.024832971	9.461039282	0.163898212	0.11809662	0.139128965	0.498402256
10	108413302	rs10884339	T	C	0.242	0.21	0.992	0.996178278	0.76	0.002959876	0.883830543	10640	-0.014284997	0.004805619	1.02391561	8.836120994	0.163898212	0.11809662	0.139128965	0.498402256
10	108414280	rs11193000	T	C	0.242	0.21	0.992	0.99634674	0.7	0.003074108	0.883830543	10640	-0.014228974	0.004805612	1.023816745	8.766976025	0.163898212	0.11809662	0.139128965	0.498402256
10	108414378	rs11193001	A	G	0.242	0.21	0.991	0.996334677	0.7	0.003020965	0.883830543	10640	-0.014254838	0.004805629	1.023862111	8.798812935	0.163898212	0.11809662	0.139128965	0.498402256
10	108416737	rs75035120	C	T	0.241	0.21	0.989	0.994436329	0.72	0.001724327	0.883830543	10640	-0.015063012	0.004805078	1.025290838	9.827040908	0.163898212	0.11809662	0.139128965	0.498402256
10	108427666	rs77509273	C	T	0.244	0.21	0.979	0.986033239	0.63	0.002132903	0.883830543	10640	-0.014763411	0.004806068	1.024813097	9.436121584	0.163898212	0.11809662	0.139128965	0.498402256
10	108466412	rs2756231	C	T	0.839	0.9	0.994	0.997421846	0.45	0.003919253	0.883830543	10640	0.013869062	0.004806933	1.026956827	8.324498733	0.163898212	0.11809662	0.139128965	0.498402256
10	108476432	rs77982480	T	G	0.159	0.1	0.993	0.99632903	0.44	0.003918025	0.883830543	10640	-0.013858775	0.004803203	1.027115107	8.325068065	0.163898212	0.11809662	0.139128965	0.498402256
10	108497048	rs12572300	C	T	0.16	0.11	0.995	0.996942646	0.3	0.004522351	0.883830543	10640	-0.013643453	0.004804324	1.026549524	8.064622692	0.163898212	0.11809662	0.139128965	0.498402256
10	108530869	rs17121446	T	C	0.034	0	0.959	0.968298758	0.66	0.000463344	0.883830543	10640	0.016824466	0.004803984	1.069325156	12.26533549	0.163898212	0.11809662	0.139128965	0.498402256
10	108552766	rs76626235	T	G	0.033	0	0.951	0.96224261	0.64	0.00029076	0.883830543	10640	0.017411739	0.004803769	1.072529346	13.13772008	0.163898212	0.11809662	0.139128965	0.498402256
10	108790758	rs4918280	C	T	0.3	0.3	0.963	0.97443835	0.12	0.003283973	0.883830543	10640	-0.014127628	0.004804512	1.022231549	8.646491173	0.163898212	0.11809662	0.139128965	0.498402256
10	108791963	rs12219276	T	C	0.315	0.31	0.98	0.987384245	0.22	0.000902704	0.883830543	10640	-0.015939662	0.00480088	1.024614124	11.02342296	0.163898212	0.11809662	0.139128965	0.498402256
10	108792128	rs4526706	T	C	0.316	0.31	0.986	0.992713092	0.29	0.000785864	0.883830543	10640	-0.016124642	0.004800865	1.024824009	11.28083173	0.163898212	0.11809662	0.139128965	0.498402256
10	108792178	rs4418732	T	C	0.316	0.31	0.986	0.992801327	0.3	0.000785864	0.883830543	10640	-0.016124642	0.004800865	1.024824009	11.28083173	0.163898212	0.11809662	0.139128965	0.498402256
10	108792305	rs4466754	G	A	0.316	0.31	0.986	0.992766586	0.3	0.000785864	0.883830543	10640	-0.016124642	0.004800865	1.024824009	11.28083173	0.163898212	0.11809662	0.139128965	0.498402256
10	108793303	rs7089960	A	G	0.314	0.31	0.985	0.991824494	0.13	0.000717671	0.883830543	10640	-0.016241927	0.004800011	1.025009164	11.44960962	0.163898212	0.11809662	0.139128965	0.498402256
10	108793472	rs7093634	C	T	0.314	0.31	0.985	0.991711532	0.13	0.000687069	0.883830543	10640	-0.016299371	0.004800021	1.025098425	11.53069147	0.163898212	0.11809662	0.139128965	0.498402256
10	108793543	rs7093647	A	G	0.314	0.31	0.985	0.99169589	0.12	0.000686893	0.883830543	10640	-0.016299707	0.004800021	1.025098934	11.53116788	0.163898212	0.11809662	0.139128965	0.498402256
10	108793606	rs7077806	T	C	0.314	0.31	0.985	0.991701139	0.12	0.000686681	0.883830543	10640	-0.016300112	0.004800021	1.025099577	11.53174228	0.163898212	0.11809662	0.139128965	0.498402256
10	108793631	rs7077815	T	C	0.314	0.31	0.984	0.991289466	0.12	0.000659544	0.883830543	10640	-0.016352943	0.004799983	1.025185234	11.60679951	0.163898212	0.11809662	0.139128965	0.498402256
10	108793775	rs7094258	G	A	0.306	0.31	0.967	0.97626131	0.02	0.000461414	0.883830543	10640	-0.01681897	0.004800889	1.026277666	12.27313259	0.163898212	0.11809662	0.139128965	0.498402256
10	108793788	rs7078098	T	C	0.314	0.31	0.984	0.991370739	0.11	0.000686233	0.883830543	10640	-0.016300732	0.00479995	1.02510252	11.53295739	0.163898212	0.11809662	0.139128965	0.498402256
10	108793878	rs12220840	A	C	0.316	0.32	0.965	0.973266808	0.064	0.001015148	0.883830543	10640	-0.015778457	0.00479996	1.024449823	10.80572344	0.163898212	0.11809662	0.139128965	0.498402256
10	108793954	rs11193177	C	A	0.314	0.31	0.984	0.991484912	0.12	0.000686233	0.883830543	10640	-0.016300732	0.00479995	1.02510252	11.53295739	0.163898212	0.11809662	0.139128965	0.498402256
10	108794064	rs11193178	A	T	0.314	0.31	0.984	0.991409413	0.11	0.000686233	0.883830543	10640	-0.016300732	0.00479995	1.02510252	11.53295739	0.163898212	0.11809662	0.139128965	0.498402256
10	108794299	rs11193179	T	G	0.314	0.31	0.984	0.990776879	0.1	0.000643789	0.883830543	10640	-0.016384608	0.004799977	1.025233655	11.65182112	0.163898212	0.11809662	0.139128965	0.498402256
10	108794526	rs17279251	G	C	0.306	0.3	0.966	0.975129764	0.022	0.000486022	0.883830543	10640	-0.016751737	0.004800717	1.026181489	12.17607887	0.163898212	0.11809662	0.139128965	0.498402256
10	108796820	rs10884403	A	G	0.314	0.32	0.946	0.954530418	0.0085	0.001080501	0.883830543	10640	-0.015694527	0.004800168	1.024550998	10.6901445	0.163898212	0.11809662	0.139128965	0.498402256
10	109482873	rs2247461	T	A	0.855	0.85	0.967	0.976279686	0.79	0.003728384	0.883830543	10640	0.013906023	0.004793669	1.028546968	8.415302315	0.163898212	0.11809662	0.139128965	0.498402256
10	109588382	rs2551822	T	C	0.145	0.14	0.971	0.980378215	0.85	0.004988672	0.883830543	10640	-0.013511879	0.004811322	1.027768621	7.886833036	0.163898212	0.11809662	0.139128965	0.498402256
10	110537008	rs186502034	C	T	0.019	0.02	0.944	0.960258064	0.78	0.00234963	0.900256813	10640	-0.014607725	0.004800758	1.082344453	9.258606945	0.163898212	0.11809662	0.139128965	0.498402256
10	110591996	rs117412062	C	G	0.019	0	0.945	0.960466995	0.78	0.002775159	0.900256813	10640	-0.014364529	0.004800492	1.08079722	8.953881987	0.163898212	0.11809662	0.139128965	0.498402256
10	110679302	rs117913576	C	T	0.037	0	0.93	0.945555951	0.47	0.001213246	0.900256813	10640	-0.015541359	0.004801725	1.061289043	10.47570906	0.163898212	0.11809662	0.139128965	0.498402256
10	110681049	rs78030169	T	C	0.037	0	0.93	0.945665909	0.47	0.001213246	0.900256813	10640	-0.015541359	0.004801725	1.061289043	10.47570906	0.163898212	0.11809662	0.139128965	0.498402256
10	111773585	rs116876435	T	C	0.029	0	0.926	0.941416499	1	0.003972613	0.900256813	10640	-0.013841534	0.004804491	1.062129527	8.29991728	0.163898212	0.11809662	0.139128965	0.498402256
10	111831608	rs144674456	A	T	0.023	0	0.948	0.96194201	0.49	0.003186888	0.900256813	10640	-0.014154037	0.00479833	1.070700629	8.701225178	0.163898212	0.11809662	0.139128965	0.498402256
10	111890506	rs192345567	C	G	0.025	0	0.96	0.971440834	0.69	0.004335381	0.900256813	10640	-0.013690586	0.00479819	1.064698041	8.141213983	0.163898212	0.11809662	0.139128965	0.498402256
10	111901104	rs188608326	G	A	0.025	0	0.957	0.96883651	0.84	0.004513068	0.900256813	10640	-0.013628486	0.004797945	1.064928002	8.068348612	0.163898212	0.11809662	0.139128965	0.498402256
10	113272613	rs192586868	A	T	0.007	0	0.907	0.925828916	0.081	0.002517532	0.900256813	10640	-0.014538705	0.004811041	1.129905637	9.13215456	0.163898212	0.11809662	0.139128965	0.498402256
10	113504281	rs7894505	G	A	0.134	0.12	0.985	0.990304015	0.6	0.001994657	0.900256813	10640	0.014835557	0.004798366	1.031434539	9.559187217	0.163898212	0.11809662	0.139128965	0.498402256
10	113506422	rs11195706	A	G	0.135	0.12	0.98	0.985719344	0.63	0.001701856	0.900256813	10640	0.015060434	0.004798363	1.031954648	9.851192733	0.163898212	0.11809662	0.139128965	0.498402256
10	115331665	rs7096084	A	G	0.195	0.24	0.974	0.982367227	0.93	0.003655433	0.839612585	10640	0.013970556	0.004805658	1.025528329	8.451263496	0.163898212	0.11809662	0.139128965	0.498402256
10	115332240	rs10749135	T	C	0.684	0.62	0.981	0.989000568	0.56	0.000448535	0.839612585	10640	-0.016865498	0.004803829	1.026060925	12.32603297	0.163898212	0.11809662	0.139128965	0.498402256
10	115332275	rs7097031	C	A	0.684	0.62	0.981	0.9890412	0.53	0.000447865	0.839612585	10640	-0.016867409	0.004803829	1.026063816	12.32882331	0.163898212	0.11809662	0.139128965	0.498402256
10	115332413	rs10885477	C	T	0.195	0.24	0.976	0.983926851	0.93	0.003601261	0.839612585	10640	0.013992735	0.004805566	1.025537802	8.478443195	0.163898212	0.11809662	0.139128965	0.498402256
10	115333337	rs978503	T	A	0.683	0.62	0.986	0.99286262	0.8	0.000489546	0.839612585	10640	-0.016753042	0.004803753	1.025849912	12.16259085	0.163898212	0.11809662	0.139128965	0.498402256
10	115333435	rs978502	G	A	0.683	0.62	0.986	0.992972632	0.8	0.000490546	0.839612585	10640	-0.016750411	0.004803751	1.025844181	12.15877703	0.163898212	0.11809662	0.139128965	0.498402256
10	115333751	rs1535427	T	A	0.753	0.69	0.985	0.991246342	0.43	0.002422278	0.839612585	10640	-0.01459628	0.004811518	1.02424661	9.202802573	0.163898212	0.11809662	0.139128965	0.498402256
10	115334124	rs3740530	C	T	0.684	0.62	0.986	0.992903477	0.95	0.000368772	0.839612585	10640	-0.017113751	0.004803692	1.02646537	12.69229474	0.163898212	0.11809662	0.139128965	0.498402256
10	115334306	rs7090772	T	C	0.685	0.62	0.987	0.993436162	0.8	0.00034804	0.839612585	10640	-0.017187312	0.004803879	1.026583837	12.80064478	0.163898212	0.11809662	0.139128965	0.498402256
10	115334636	rs11196383	C	T	0.194	0.24	0.984	0.990667728	0.76	0.002833979	0.839612585	10640	0.014346542	0.004804779	1.026206069	8.915539809	0.163898212	0.11809662	0.139128965	0.498402256
10	115336367	rs7923349	T	G	0.755	0.69	0.986	0.992439419	0.46	0.001979743	0.839612585	10640	-0.014886339	0.004811322	1.024798292	9.572977613	0.163898212	0.11809662	0.139128965	0.498402256
10	115337685	rs11575683	A	T	0.194	0.24	0.984	0.990423752	0.63	0.002556232	0.839612585	10640	0.014494574	0.00480379	1.026530911	9.10422349	0.163898212	0.11809662	0.139128965	0.498402256
10	115338305	rs2286744	T	C	0.755	0.69	0.987	0.992494993	0.53	0.001872817	0.839612585	10640	-0.014964664	0.004811057	1.024954097	9.67504427	0.163898212	0.11809662	0.139128965	0.498402256
10	116334346	rs10885585	C	T	0.121	0.11	0.995	0.997854207	0.41	0.003607595	0.839612585	10640	-0.013978657	0.004801637	1.030991611	8.475243825	0.163898212	0.11809662	0.139128965	0.498402256
10	116343977	rs12772307	G	A	0.12	0.1	0.996	0.999274042	0.24	0.004745672	0.839612585	10640	-0.013562466	0.004801886	1.030195999	7.977259218	0.163898212	0.11809662	0.139128965	0.498402256
10	116346929	rs11196793	T	C	0.12	0.11	0.996	0.998814558	0.24	0.004715872	0.839612585	10640	-0.013572185	0.004801893	1.030218566	7.988672021	0.163898212	0.11809662	0.139128965	0.498402256
10	116347790	rs1333690	G	T	0.12	0.11	0.996	0.999167951	0.24	0.004733273	0.839612585	10640	-0.013566474	0.004801878	1.030204672	7.981998905	0.163898212	0.11809662	0.139128965	0.498402256
10	117917965	rs11197556	A	G	0.25	0.27	0.969	0.978497436	0.11	0.003166679	0.839612585	10640	-0.014175782	0.0048025	1.023503736	8.712831123	0.163898212	0.11809662	0.139128965	0.498402256
10	117918067	rs11197557	C	T	0.25	0.27	0.969	0.978284366	0.11	0.003215178	0.839612585	10640	-0.014153253	0.004802516	1.02346693	8.68510268	0.163898212	0.11809662	0.139128965	0.498402256
10	117918246	rs11197558	A	T	0.252	0.27	0.976	0.984629776	0.27	0.003299309	0.839612585	10640	-0.014114434	0.004802385	1.023266926	8.637995708	0.163898212	0.11809662	0.139128965	0.498402256
10	117918544	rs10885866	A	G	0.254	0.28	0.979	0.986818539	0.36	0.002548774	0.839612585	10640	-0.01449146	0.004801348	1.023803851	9.109571993	0.163898212	0.11809662	0.139128965	0.498402256
10	117921247	rs12415341	G	A	0.255	0.28	0.978	0.986403207	0.47	0.002392343	0.839612585	10640	-0.014583424	0.00480134	1.023938351	9.225588445	0.163898212	0.11809662	0.139128965	0.498402256
10	118648043	rs879255	C	A	0.374	0.46	0.975	0.982703583	0.76	0.004545412	0.839612585	10640	-0.013653487	0.004810609	1.020334618	8.055399902	0.163898212	0.11809662	0.139128965	0.498402256
10	118648841	rs3781566	G	A	0.374	0.46	0.976	0.983522912	0.81	0.004008237	0.839612585	10640	-0.013845583	0.0048106	1.020615365	8.283692419	0.163898212	0.11809662	0.139128965	0.498402256
10	120052831	rs10886220	T	C	0.482	0.45	0.985	0.989788149	0.57	0.003710524	0.862062756	10640	-0.01391398	0.004793924	1.019936348	8.424040153	0.163898212	0.11809662	0.139128965	0.498402256
10	120070427	rs4751651	G	T	0.473	0.44	0.905	0.925663688	0.36	0.001727673	0.862062756	10640	-0.015047874	0.004801121	1.022264221	9.823472324	0.163898212	0.11809662	0.139128965	0.498402256
10	120070709	rs3213691	G	A	0.427	0.41	0.919	0.938487168	0.36	0.002633898	0.862062756	10640	-0.01443423	0.004798248	1.021451126	9.049441783	0.163898212	0.11809662	0.139128965	0.498402256
10	120737676	rs61875248	T	C	0.033	0.04	0.964	0.974057324	0.44	0.000564161	0.862062756	10640	0.01652963	0.004792129	1.069135032	11.89786939	0.163898212	0.11809662	0.139128965	0.498402256
10	120749515	rs61875256	C	T	0.033	0.04	0.97	0.97879792	0.37	0.000464953	0.862062756	10640	0.016771521	0.004790132	1.069492965	12.25885739	0.163898212	0.11809662	0.139128965	0.498402256
10	121338803	rs141949232	T	A	0.022	0	0.974	0.980049597	0.51	0.000176409	0.862062756	10640	0.018041495	0.004808587	1.089356273	14.07699874	0.163898212	0.11809662	0.139128965	0.498402256
10	121378743	rs75914717	A	G	0.021	0	0.945	0.955585745	0.47	0.000143157	0.862062756	10640	0.01829095	0.004808308	1.093628366	14.47064888	0.163898212	0.11809662	0.139128965	0.498402256
10	121397098	rs140669245	C	T	0.022	0	0.929	0.943737618	0.48	8.96E-05	0.862062756	10640	0.018837753	0.004807265	1.09521927	15.35543091	0.163898212	0.11809662	0.139128965	0.498402256
10	122258733	rs60288721	G	T	0.09	0.13	0.976	0.983231987	0.56	0.003551344	0.862062756	10640	-0.013990426	0.004797588	1.035341397	8.503858539	0.163898212	0.11809662	0.139128965	0.498402256
10	122260395	rs2463152	C	G	0.084	0.12	0.993	0.996365202	1	0.001754782	0.862062756	10640	-0.015013962	0.004797304	1.03899272	9.794812272	0.163898212	0.11809662	0.139128965	0.498402256
10	122260465	rs2248723	T	A	0.084	0.12	0.993	0.99653826	1	0.001754664	0.862062756	10640	-0.015014056	0.004797304	1.038993049	9.79493585	0.163898212	0.11809662	0.139128965	0.498402256
10	122260467	rs2420721	C	T	0.084	0.12	0.993	0.996439479	1	0.001755775	0.862062756	10640	-0.01501316	0.004797303	1.03899071	9.793771246	0.163898212	0.11809662	0.139128965	0.498402256
10	122260880		C	A	0.084		0.994	0.996735864	1	0.001765135	0.862062756	10640	-0.015005698	0.004797316	1.038969706	9.783984961	0.163898212	0.11809662	0.139128965	0.498402256
10	122262398	rs11199370	G	A	0.084	0.12	0.993	0.996730249	1	0.001761067	0.862062756	10640	-0.015008937	0.00479731	1.038979755	9.788232205	0.163898212	0.11809662	0.139128965	0.498402256
10	122262942	rs716862	T	C	0.083	0.11	0.993	0.996175204	0.95	0.002000327	0.862062756	10640	-0.014828926	0.00479753	1.038649331	9.55397202	0.163898212	0.11809662	0.139128965	0.498402256
10	122263201	rs713088	C	A	0.083	0.11	0.995	0.998312258	0.95	0.001978862	0.862062756	10640	-0.014847814	0.004798665	1.038597534	9.573795913	0.163898212	0.11809662	0.139128965	0.498402256
10	122265668	rs10510070	A	G	0.084	0.11	0.992	0.994874477	1	0.001952037	0.862062756	10640	-0.014866901	0.004798552	1.038614607	9.59887742	0.163898212	0.11809662	0.139128965	0.498402256
10	122267906	rs17100287	G	A	0.083	0.11	0.996	0.999063037	0.95	0.001811689	0.862062756	10640	-0.014972744	0.004798542	1.038936067	9.736082615	0.163898212	0.11809662	0.139128965	0.498402256
10	122268093	rs55968831	G	T	0.083	0.11	0.996	0.999031739	0.95	0.001811689	0.862062756	10640	-0.014972744	0.004798542	1.038936067	9.736082615	0.163898212	0.11809662	0.139128965	0.498402256
10	122272260	rs10886701	G	T	0.083	0.11	0.996	0.998314671	1	0.001808921	0.862062756	10640	-0.014974876	0.004798532	1.038943202	9.738895711	0.163898212	0.11809662	0.139128965	0.498402256
10	122273794	rs72836013	C	T	0.083	0.11	0.996	0.998552715	0.95	0.001850091	0.862062756	10640	-0.014943053	0.004798544	1.038858566	9.697497622	0.163898212	0.11809662	0.139128965	0.498402256
10	122282340	rs11199375	G	A	0.083	0.11	0.995	0.998345906	1	0.001312626	0.862062756	10640	-0.015422655	0.004798496	1.040175003	10.33018283	0.163898212	0.11809662	0.139128965	0.498402256
10	122282683	rs11199376	G	A	0.086	0.13	0.988	0.992358343	1	0.000646955	0.862062756	10640	-0.016373328	0.004798554	1.042222294	11.64268617	0.163898212	0.11809662	0.139128965	0.498402256
10	122288877	rs10886705	C	T	0.09	0.11	0.941	0.954795941	0.55	0.000364707	0.862062756	10640	-0.017113183	0.004799611	1.044325352	12.71304267	0.163898212	0.11809662	0.139128965	0.498402256
10	123068745	rs139772252	T	C	0.014	0	0.933	0.950600881	0.44	0.004576578	0.862062756	10640	-0.013668093	0.004819462	1.088320287	8.043011213	0.163898212	0.11809662	0.139128965	0.498402256
10	123864745	rs7076095	C	T	0.383	0.4	0.988	0.993026292	0.72	0.00480085	0.862062756	10640	0.013551774	0.00480441	1.019888019	7.956318827	0.163898212	0.11809662	0.139128965	0.498402256
10	125407833	rs78149446	G	A	0.05	0	0.951	0.964098868	0.4	0.00187669	0.84928285	10640	0.014913803	0.004795647	1.049805601	9.67124496	0.163898212	0.11809662	0.139128965	0.498402256
10	125420785	rs11248630	C	G	0.018	0.03	0.989	0.992062794	0.79	0.001150162	0.84928285	10640	-0.01562725	0.004805658	1.086099001	10.57448784	0.163898212	0.11809662	0.139128965	0.498402256
10	125423194	rs11248634	G	A	0.018	0.03	0.987	0.990011367	0.8	0.001094791	0.84928285	10640	-0.015694814	0.004805727	1.086546749	10.66581589	0.163898212	0.11809662	0.139128965	0.498402256
10	125657445	rs7092173	C	T	0.43	0.45	0.965	0.974442538	0.97	0.002598242	0.84928285	10640	-0.0144646	0.004801731	1.021101945	9.074385117	0.163898212	0.11809662	0.139128965	0.498402256
10	125658021	rs1878621	A	G	0.434	0.45	0.97	0.978994428	0.89	0.002770182	0.84928285	10640	-0.014371979	0.004802101	1.020903462	8.957163828	0.163898212	0.11809662	0.139128965	0.498402256
10	125661331	rs1914542	C	T	0.439	0.46	0.989	0.992957643	0.62	0.001992719	0.84928285	10640	-0.014845668	0.004801188	1.021448984	9.560973233	0.163898212	0.11809662	0.139128965	0.498402256
10	125661410	rs1914543	T	C	0.439	0.46	0.989	0.992894004	0.62	0.001996778	0.84928285	10640	-0.014842764	0.004801187	1.021444667	9.557234963	0.163898212	0.11809662	0.139128965	0.498402256
10	125662165	rs2138922	C	A	0.432	0.44	0.987	0.992099079	0.85	0.004145764	0.84928285	10640	-0.01377094	0.004802464	1.019900521	8.222404755	0.163898212	0.11809662	0.139128965	0.498402256
10	125662511	rs2138923	C	T	0.439	0.46	0.989	0.993451099	0.66	0.001865509	0.84928285	10640	-0.014940201	0.004801408	1.021586746	9.682233832	0.163898212	0.11809662	0.139128965	0.498402256
10	125664260	rs870577	A	C	0.438	0.46	0.989	0.993077686	0.72	0.001747322	0.84928285	10640	-0.015033798	0.004801721	1.021725212	9.802653406	0.163898212	0.11809662	0.139128965	0.498402256
10	125664613	rs1105562	T	C	0.439	0.46	0.987	0.991701807	0.72	0.001581636	0.84928285	10640	-0.015174972	0.004802073	1.021952805	9.986155596	0.163898212	0.11809662	0.139128965	0.498402256
10	125664937	rs2363934	T	A	0.439	0.46	0.987	0.991995499	0.7	0.001598968	0.84928285	10640	-0.01515975	0.004802088	1.02193065	9.966068768	0.163898212	0.11809662	0.139128965	0.498402256
10	125665080	rs869809	G	T	0.438	0.46	0.987	0.991458475	0.69	0.00162606	0.84928285	10640	-0.015136527	0.004802196	1.021905688	9.935108662	0.163898212	0.11809662	0.139128965	0.498402256
10	125666239	rs7075631	C	T	0.399	0.42	0.93	0.948722276	0.37	0.000865201	0.784443426	10640	-0.016009366	0.00480474	1.024093964	11.10218338	0.163898212	0.11809662	0.139128965	0.498402256
10	125987689	rs4074662	G	A	0.207	0.21	0.994	0.998361401	0.071	0.004549514	0.84928285	10640	-0.013676034	0.004819042	1.024003794	8.053764388	0.163898212	0.11809662	0.139128965	0.498402256
10	125989171	rs6597860	T	C	0.207	0.21	0.994	0.998274687	0.067	0.004748117	0.84928285	10640	-0.013610154	0.004819052	1.023881247	7.976326065	0.163898212	0.11809662	0.139128965	0.498402256
10	125989753	rs7084240	G	C	0.208	0.21	0.993	0.997357462	0.075	0.004723592	0.84928285	10640	-0.013617831	0.004818937	1.02390299	7.985708353	0.163898212	0.11809662	0.139128965	0.498402256
10	126037221	rs885042	C	T	0.4	0.41	0.946	0.960307226	0.63	0.002297294	0.84928285	10640	-0.014651197	0.004804342	1.021803862	9.299903791	0.163898212	0.11809662	0.139128965	0.498402256
10	126037442	rs2998194	G	A	0.315	0.34	0.96	0.97302007	0.79	0.000444498	0.470177263	10640	-0.016868487	0.004801391	1.026235534	12.3429274	0.163898212	0.11809662	0.139128965	0.498402256
10	126043345	rs2998196	G	C	0.522	0.51	0.986	0.990889011	0.078	0.003680458	0.84928285	10640	-0.013950114	0.004802156	1.019834878	8.438846096	0.163898212	0.11809662	0.139128965	0.498402256
10	126236419	rs35841851	A	G	0.297	0.32	0.966	0.973579628	0.14	6.11E-08	0.000747906	10640	-0.026000717	0.004797789	1.041421198	29.3689423	0.163898212	0.11809662	0.139128965	0.498402256
10	126236538	rs12411930	G	A	0.46	0.45	0.982	0.987282915	1	0.000144264	0.260239526	10640	-0.01823732	0.004796617	1.026392875	14.45612425	0.163898212	0.11809662	0.139128965	0.498402256
10	126236581	rs12413892	T	C	0.459	0.45	0.985	0.989363164	0.97	0.000148641	0.260239526	10640	-0.018201744	0.004796621	1.026324565	14.39975911	0.163898212	0.11809662	0.139128965	0.498402256
10	126236663	rs11245283	C	G	0.298	0.32	0.973	0.980465031	0.65	7.37E-08	0.000747906	10640	-0.025841082	0.004797986	1.041071521	29.00704567	0.163898212	0.11809662	0.139128965	0.498402256
10	126237467	rs7093628	G	A	0.418	0.41	0.98	0.985070127	0.42	0.003057868	0.84928285	10640	-0.014212303	0.004797336	1.020672312	8.776645635	0.163898212	0.11809662	0.139128965	0.498402256
10	126237577	rs12251637	C	T	0.259	0.29	0.978	0.984436477	0.42	4.88E-06	0.022532611	10640	-0.021932908	0.004797057	1.036221333	20.90464304	0.163898212	0.11809662	0.139128965	0.498402256
10	126238840	rs68168425	C	A	0.284	0.3	0.988	0.994263428	0.71	8.55E-06	0.027832756	10640	-0.021367032	0.00479819	1.03407172	19.83049516	0.163898212	0.11809662	0.139128965	0.498402256
10	126240009	rs11245284	G	A	0.284	0.3	0.988	0.994306171	0.73	7.63E-06	0.027668955	10640	-0.021482916	0.004797926	1.034269223	20.04838291	0.163898212	0.11809662	0.139128965	0.498402256
10	126240870	rs34328971	G	A	0.274	0.27	0.979	0.985961079	0.69	2.35E-05	0.062680452	10640	-0.020304954	0.004799042	1.032883964	17.90172971	0.163898212	0.11809662	0.139128965	0.498402256
10	126241248	rs12241406	G	A	0.284	0.29	0.99	0.99553821	0.7	8.77E-06	0.027832756	10640	-0.02133924	0.004797903	1.034026001	19.78130671	0.163898212	0.11809662	0.139128965	0.498402256
10	126242997	rs2124161	T	C	0.506	0.47	0.993	0.996228402	0.16	0.000492919	0.490724813	10640	0.016745683	0.004804175	1.024184253	12.14976844	0.163898212	0.11809662	0.139128965	0.498402256
10	126244928	rs7897047	G	T	0.496	0.53	0.994	0.997154586	0.17	0.00026795	0.342241561	10640	-0.017515356	0.004804404	1.02528922	13.29103571	0.163898212	0.11809662	0.139128965	0.498402256
10	126244970	rs35936514	C	T	0.26	0.3	0.988	0.993921638	0.96	1.27E-08	0.000291022	10640	-0.027316141	0.004797216	1.045181527	32.42351435	0.163898212	0.11809662	0.139128965	0.498402256
10	126245041	rs7915771	A	G	0.504	0.47	0.994	0.997256708	0.19	0.000286027	0.342241561	10640	0.017435198	0.004804614	1.025163302	13.16851516	0.163898212	0.11809662	0.139128965	0.498402256
10	126245069	rs7909585	C	T	0.496	0.53	0.994	0.997257912	0.19	0.000286027	0.342241561	10640	-0.017435198	0.004804614	1.025163302	13.16851516	0.163898212	0.11809662	0.139128965	0.498402256
10	126245297	rs12258489	A	G	0.26	0.3	0.988	0.994021015	1	1.72E-08	0.000291022	10640	-0.02706883	0.004797372	1.044744701	31.83700488	0.163898212	0.11809662	0.139128965	0.498402256
10	126245932	rs4962380	C	G	0.498	0.53	0.995	0.997671112	0.16	0.000302773	0.342241561	10640	-0.017363613	0.004804396	1.025059464	13.06178953	0.163898212	0.11809662	0.139128965	0.498402256
10	126246537	rs11245287	C	T	0.261	0.3	0.99	0.995054379	0.87	1.71E-08	0.000291022	10640	-0.027071195	0.004796631	1.04471797	31.85240113	0.163898212	0.11809662	0.139128965	0.498402256
10	126246917	rs10794149	A	G	0.753	0.72	0.989	0.993640711	0.98	1.05E-06	0.007611867	10640	0.023424964	0.004795299	1.039242015	23.86308086	0.163898212	0.11809662	0.139128965	0.498402256
10	126247226	rs12572359	C	T	0.503	0.47	0.994	0.997294657	0.16	0.000281049	0.342241561	10640	0.01745424	0.004803857	1.025196419	13.2014553	0.163898212	0.11809662	0.139128965	0.498402256
10	126247412	rs11245288	T	C	0.503	0.47	0.994	0.997354398	0.15	0.000277872	0.342241561	10640	0.017468403	0.004803875	1.025217508	13.22278858	0.163898212	0.11809662	0.139128965	0.498402256
10	126247468	rs12262706	A	G	0.292	0.31	0.989	0.994574373	0.5	1.52E-07	0.001283694	10640	-0.025198909	0.004796126	1.040206955	27.60465717	0.163898212	0.11809662	0.139128965	0.498402256
10	126247679	rs11245289	C	A	0.503	0.47	0.994	0.997228211	0.14	0.000211575	0.325523957	10640	0.01780486	0.004804253	1.025715035	13.73489379	0.163898212	0.11809662	0.139128965	0.498402256
10	126248200	rs11245290	G	A	0.413	0.41	0.991	0.994742658	0.54	0.004049423	0.84928285	10640	-0.013788732	0.004796228	1.019987925	8.265116336	0.163898212	0.11809662	0.139128965	0.498402256
10	126248231	rs4246206	C	T	0.498	0.53	0.994	0.997354959	0.14	0.000190912	0.312683314	10640	-0.017929521	0.004804194	1.025896234	13.92824447	0.163898212	0.11809662	0.139128965	0.498402256
10	126249756	rs12257513	A	G	0.287	0.31	0.986	0.991456484	0.63	2.26E-05	0.062680452	10640	-0.020328877	0.004795566	1.032458995	17.96995604	0.163898212	0.11809662	0.139128965	0.498402256
10	126251898	rs55902503	G	A	0.674	0.66	0.963	0.970156794	0.048	0.002735299	0.84928285	10640	-0.014386597	0.00480078	1.022466487	8.98033663	0.163898212	0.11809662	0.139128965	0.498402256
10	126252078	rs12259023	C	T	0.271	0.29	0.987	0.992839391	0.62	3.00E-06	0.015225713	10640	-0.022416983	0.004796709	1.036478716	21.8407524	0.163898212	0.11809662	0.139128965	0.498402256
10	126252755	rs11245292	C	T	0.318	0.33	0.985	0.99215373	0.015	0.003419548	0.84928285	10640	0.014053158	0.004799698	1.021870451	8.572749364	0.163898212	0.11809662	0.139128965	0.498402256
10	126252987	rs11597269	C	T	0.649	0.65	0.987	0.991090975	0.086	0.002987514	0.84928285	10640	-0.01426068	0.004802053	1.021629991	8.819146385	0.163898212	0.11809662	0.139128965	0.498402256
10	126253012	rs11597270	C	T	0.651	0.65	0.993	0.996239427	0.086	0.002649711	0.84928285	10640	-0.01443812	0.004802448	1.021867972	9.038489287	0.163898212	0.11809662	0.139128965	0.498402256
10	126253727	rs6597844	C	T	0.651	0.65	0.993	0.996753687	0.072	0.003177098	0.84928285	10640	-0.014170805	0.004802466	1.021462938	8.706838291	0.163898212	0.11809662	0.139128965	0.498402256
10	126259431	rs956692	G	A	0.319	0.33	0.993	0.998195306	0.027	0.004750046	0.84928285	10640	0.013553449	0.004799195	1.021003078	7.975590012	0.163898212	0.11809662	0.139128965	0.498402256
10	126259768	rs10794153	C	T	0.319	0.33	0.993	0.998465162	0.025	0.00465278	0.84928285	10640	0.013585262	0.004799194	1.02105404	8.013079085	0.163898212	0.11809662	0.139128965	0.498402256
10	126260286	rs12269523	T	C	0.319	0.33	0.993	0.998448982	0.028	0.004757942	0.84928285	10640	0.013551075	0.00479926	1.020997805	7.972581276	0.163898212	0.11809662	0.139128965	0.498402256
10	126260511	rs72837376	G	A	0.32	0.33	0.993	0.998452298	0.031	0.004725542	0.84928285	10640	0.013561851	0.004799352	1.021011162	7.984960331	0.163898212	0.11809662	0.139128965	0.498402256
10	126261064	rs12358685	G	C	0.32	0.33	0.993	0.998121044	0.033	0.004609446	0.84928285	10640	0.013600506	0.004799502	1.021070351	8.03003912	0.163898212	0.11809662	0.139128965	0.498402256
10	126262580	rs4962654	G	C	0.49	0.51	0.992	0.996034449	0.11	0.000168517	0.28520393	10640	-0.018057004	0.004798051	1.026135212	14.16320869	0.163898212	0.11809662	0.139128965	0.498402256
10	126262700	rs7086626	C	T	0.489	0.5	0.992	0.995545695	0.11	0.000147613	0.260239526	10640	-0.018215766	0.004798136	1.026374381	14.4128454	0.163898212	0.11809662	0.139128965	0.498402256
10	126263025	rs4962655	A	G	0.502	0.48	0.993	0.99611734	0.071	0.000303328	0.342241561	10640	0.017337462	0.004797791	1.02508665	13.05835254	0.163898212	0.11809662	0.139128965	0.498402256
10	126263902	rs10901767	A	C	0.347	0.35	0.985	0.990412303	0.091	0.004926098	0.84928285	10640	0.013504165	0.004801625	1.020516462	7.909682199	0.163898212	0.11809662	0.139128965	0.498402256
10	126264032	rs10901768	G	A	0.344	0.35	0.987	0.99208321	0.075	0.004158727	0.84928285	10640	0.013767307	0.004802854	1.020968263	8.216734796	0.163898212	0.11809662	0.139128965	0.498402256
10	126264311	rs10901769	G	C	0.463	0.46	0.984	0.989799787	0.046	0.001249046	0.84928285	10640	0.015490198	0.004798248	1.022533617	10.42193962	0.163898212	0.11809662	0.139128965	0.498402256
10	126265833	rs10751596	A	G	0.576	0.58	0.985	0.989451729	0.4	6.13E-06	0.025938958	10640	0.021692716	0.004794908	1.031788187	20.46762138	0.163898212	0.11809662	0.139128965	0.498402256
10	126267279	rs17152062	C	T	0.12	0.13	0.989	0.993839947	0.38	0.003219541	0.84928285	10640	0.014154089	0.004803483	1.031267668	8.682628961	0.163898212	0.11809662	0.139128965	0.498402256
10	126267759	rs17152064	C	T	0.115	0.12	0.994	0.997078843	0.62	0.002141825	0.84928285	10640	0.014748216	0.004803072	1.033251621	9.428459385	0.163898212	0.11809662	0.139128965	0.498402256
10	126268369	rs7098058	G	A	0.224	0.21	0.989	0.994130759	0.45	0.000106335	0.224955198	10640	-0.018580783	0.004792415	1.032088405	15.03208387	0.163898212	0.11809662	0.139128965	0.498402256
10	126268371	rs10901772	T	C	0.413	0.4	0.99	0.994124399	0.39	6.28E-05	0.145025902	10640	0.019228483	0.004802936	1.027934854	16.0278969	0.163898212	0.11809662	0.139128965	0.498402256
10	126269071	rs74160942	C	T	0.224	0.21	0.988	0.993644089	0.54	0.000140196	0.260239526	10640	-0.018256932	0.004792839	1.031503576	14.51008461	0.163898212	0.11809662	0.139128965	0.498402256
10	126269251	rs72837393	C	T	0.115	0.12	0.993	0.996667979	0.58	0.002071577	0.84928285	10640	0.01479572	0.004802974	1.033363528	9.489683831	0.163898212	0.11809662	0.139128965	0.498402256
10	126269726	rs75051984	T	C	0.115	0.12	0.993	0.996773865	0.55	0.002159996	0.84928285	10640	0.014735839	0.004802993	1.033224736	9.412953072	0.163898212	0.11809662	0.139128965	0.498402256
10	126271635	rs12570668	C	G	0.114	0.12	0.988	0.992922156	0.55	0.00245372	0.84928285	10640	0.014544118	0.00480049	1.032972455	9.1791752	0.163898212	0.11809662	0.139128965	0.498402256
10	126273034	rs57330369	T	C	0.137	0.13	0.987	0.992091529	0.61	0.003610201	0.84928285	10640	0.013988067	0.004805242	1.029257476	8.473929025	0.163898212	0.11809662	0.139128965	0.498402256
10	126274217	rs12785089	G	C	0.137	0.13	0.985	0.990773072	0.55	0.003770209	0.84928285	10640	0.013922421	0.00480512	1.029133398	8.395006384	0.163898212	0.11809662	0.139128965	0.498402256
10	126274292	rs72837400	C	T	0.137	0.13	0.986	0.991592157	0.55	0.003590786	0.84928285	10640	0.013995706	0.004805084	1.029295548	8.483746809	0.163898212	0.11809662	0.139128965	0.498402256
10	126274612	rs61408740	C	G	0.137	0.13	0.986	0.99156066	0.53	0.003734466	0.84928285	10640	0.013936535	0.004805034	1.029167355	8.412336851	0.163898212	0.11809662	0.139128965	0.498402256
10	126275824	rs113148868	G	A	0.119	0.12	0.941	0.954829218	0.59	0.001206128	0.84928285	10640	0.015561214	0.004805364	1.035372818	10.48659184	0.163898212	0.11809662	0.139128965	0.498402256
10	126275914	rs12773846	G	A	0.288	0.27	0.971	0.981059356	0.66	0.002183746	0.84928285	10640	0.014704496	0.004797894	1.023505423	9.392885993	0.163898212	0.11809662	0.139128965	0.498402256
10	126276264	rs7920269	A	G	0.294	0.27	0.979	0.986164698	0.77	0.004948247	0.84928285	10640	0.013486015	0.004797635	1.021283719	7.901560933	0.163898212	0.11809662	0.139128965	0.498402256
10	126276406	rs12571110	G	A	0.295	0.27	0.988	0.99408571	0.75	0.00448988	0.84928285	10640	0.013633466	0.004796922	1.021408171	8.077690123	0.163898212	0.11809662	0.139128965	0.498402256
10	126276587	rs12572285	C	T	0.137	0.14	0.99	0.994207234	0.43	0.003505061	0.84928285	10640	0.014016663	0.004799847	1.029296826	8.527750149	0.163898212	0.11809662	0.139128965	0.498402256
10	126277624	rs1006535	C	T	0.137	0.14	0.989	0.993750239	0.39	0.003465525	0.84928285	10640	0.014033496	0.004799799	1.029347828	8.548414593	0.163898212	0.11809662	0.139128965	0.498402256
10	126278191	rs75400892	C	T	0.205	0.2	0.913	0.933821004	9.00E-05	0.000528351	0.515884122	10640	-0.016624342	0.004795001	1.030320212	12.02019637	0.163898212	0.11809662	0.139128965	0.498402256
10	126279004	rs74601860	A	G	0.222	0.21	0.988	0.993993817	0.83	0.00029237	0.342241561	10640	-0.017367465	0.004793444	1.030046606	13.12736197	0.163898212	0.11809662	0.139128965	0.498402256
10	126279012	rs1563277	G	A	0.261	0.26	0.98	0.98784336	1	0.000273496	0.342241561	10640	0.017488354	0.004803953	1.028741669	13.25258007	0.163898212	0.11809662	0.139128965	0.498402256
10	126279736	rs897289	C	G	0.778	0.79	0.988	0.993126034	0.87	0.000266297	0.342241561	10640	0.017483407	0.004793547	1.030240558	13.3026521	0.163898212	0.11809662	0.139128965	0.498402256
10	126280593	rs4962664	A	G	0.608	0.58	0.988	0.992796473	0.17	6.71E-06	0.026217828	10640	0.021609135	0.004796863	1.032067115	20.2936519	0.163898212	0.11809662	0.139128965	0.498402256
10	126286585	rs12416588	C	T	0.211	0.18	0.988	0.993835133	0.76	0.001401863	0.84928285	10640	-0.015316466	0.004793723	1.026895701	10.20871791	0.163898212	0.11809662	0.139128965	0.498402256
10	126291006	rs11817413	G	A	0.212	0.19	0.989	0.994436215	0.96	0.001830364	0.84928285	10640	-0.014946916	0.004794912	1.026215285	9.717215565	0.163898212	0.11809662	0.139128965	0.498402256
10	126293285	rs78762889	C	T	0.213	0.19	0.968	0.975803351	0.87	0.003403755	0.84928285	10640	-0.014047244	0.004795319	1.024771824	8.581184943	0.163898212	0.11809662	0.139128965	0.498402256
10	126296625	rs12249375	C	T	0.573	0.59	0.953	0.964912363	0.6	5.88E-05	0.142254367	10640	0.019286364	0.004798743	1.02854191	16.15272388	0.163898212	0.11809662	0.139128965	0.498402256
10	127148833	rs898261	T	C	0.567	0.57	0.992	0.995677362	5.90E-05	0.002242337	0.84928285	10640	0.01465747	0.004794964	1.020818569	9.344310268	0.163898212	0.11809662	0.139128965	0.498402256
10	127158288	rs7070375	T	C	0.588	0.59	0.995	0.997719224	0.00032	0.002874965	0.84928285	10640	0.014294593	0.004794442	1.020446742	8.889298115	0.163898212	0.11809662	0.139128965	0.498402256
10	127158582	rs6597707	C	T	0.585	0.58	0.994	0.997305254	0.00014	0.004089496	0.84928285	10640	0.013767129	0.004793905	1.01965247	8.247226094	0.163898212	0.11809662	0.139128965	0.498402256
10	127161015	rs10901380	A	G	0.585	0.58	0.994	0.997480268	0.00017	0.003441529	0.84928285	10640	0.014025528	0.004793526	1.020022875	8.561074089	0.163898212	0.11809662	0.139128965	0.498402256
10	127161020	rs10901381	A	G	0.585	0.58	0.994	0.99743807	0.00015	0.003370526	0.84928285	10640	0.014056511	0.004793491	1.020065533	8.59906462	0.163898212	0.11809662	0.139128965	0.498402256
10	127161441	rs3910238	T	G	0.583	0.58	0.995	0.998430067	0.00016	0.002533637	0.84928285	10640	0.014476031	0.004793367	1.020645767	9.120477838	0.163898212	0.11809662	0.139128965	0.498402256
10	127161563	rs3910237	A	G	0.583	0.58	0.996	0.998389417	0.00015	0.002543349	0.84928285	10640	0.014470485	0.004793372	1.020637526	9.113473396	0.163898212	0.11809662	0.139128965	0.498402256
10	127161675	rs3910235	G	A	0.583	0.58	0.995	0.998317205	0.00015	0.002525197	0.84928285	10640	0.014480872	0.004793365	1.02065287	9.126587545	0.163898212	0.11809662	0.139128965	0.498402256
10	127162386	rs7901844	C	T	0.585	0.59	0.996	0.998595032	0.00038	0.001658293	0.84928285	10640	0.015082515	0.004793793	1.021561724	9.898947964	0.163898212	0.11809662	0.139128965	0.498402256
10	127163310	rs3895882	T	G	0.582	0.58	0.993	0.995566174	7.80E-05	0.002718402	0.84928285	10640	0.014372625	0.004793094	1.020516115	8.991669491	0.163898212	0.11809662	0.139128965	0.498402256
10	127163989	rs7894991	A	G	0.582	0.58	0.995	0.998317987	0.0002	0.00258396	0.84928285	10640	0.014446975	0.004793216	1.020608997	9.084473936	0.163898212	0.11809662	0.139128965	0.498402256
10	127164229	rs6597708	G	T	0.582	0.58	0.995	0.998125235	0.00027	0.002161794	0.84928285	10640	0.014704323	0.004793109	1.020984952	9.411426759	0.163898212	0.11809662	0.139128965	0.498402256
10	127165054	rs11244513	A	G	0.585	0.59	0.996	0.998569693	0.00051	0.001540598	0.84928285	10640	0.015185435	0.004793766	1.021714077	10.03461827	0.163898212	0.11809662	0.139128965	0.498402256
10	127165174	rs1433274	C	G	0.585	0.59	0.995	0.997944065	0.0012	0.001572013	0.84928285	10640	0.015157022	0.004793693	1.021697269	9.997404062	0.163898212	0.11809662	0.139128965	0.498402256
10	127165237	rs1433273	A	C	0.585	0.59	0.995	0.997981503	0.001	0.001572816	0.84928285	10640	0.01515631	0.004793694	1.021696143	9.996462306	0.163898212	0.11809662	0.139128965	0.498402256
10	127165507	rs7477849	C	G	0.58	0.59	0.978	0.982945891	3.10E-06	0.002255354	0.84928285	10640	0.014648877	0.004794878	1.020971036	9.333693012	0.163898212	0.11809662	0.139128965	0.498402256
10	127165979	rs10901382	G	A	0.582	0.58	0.995	0.997702492	0.00039	0.00230702	0.84928285	10640	0.014611926	0.004793461	1.020869945	9.292157441	0.163898212	0.11809662	0.139128965	0.498402256
10	127166504	rs10793998	A	G	0.585	0.59	0.995	0.998070002	0.001	0.001606476	0.84928285	10640	0.015127066	0.004793811	1.021651085	9.957436399	0.163898212	0.11809662	0.139128965	0.498402256
10	127171394	rs11244514	C	A	0.534	0.55	0.995	0.998046045	0.024	0.00335822	0.84928285	10640	0.014068944	0.004795872	1.01996223	8.605731695	0.163898212	0.11809662	0.139128965	0.498402256
10	127172816	rs7068573	G	T	0.535	0.55	0.995	0.997889261	0.025	0.003855769	0.84928285	10640	0.013861916	0.00479591	1.019668976	8.354191588	0.163898212	0.11809662	0.139128965	0.498402256
10	127173642	rs10901384	A	G	0.575	0.59	0.995	0.997963764	0.0017	0.004675261	0.84928285	10640	0.013566565	0.004795203	1.019360408	8.004343798	0.163898212	0.11809662	0.139128965	0.498402256
10	127174084	rs10793999	G	C	0.535	0.55	0.995	0.998152929	0.027	0.003855769	0.84928285	10640	0.013861916	0.00479591	1.019668976	8.354191588	0.163898212	0.11809662	0.139128965	0.498402256
10	127175202	rs4962461	A	G	0.534	0.55	0.995	0.998140558	0.029	0.004553437	0.84928285	10640	0.013609314	0.004795997	1.019308373	8.052201703	0.163898212	0.11809662	0.139128965	0.498402256
10	127175276	rs4962462	G	A	0.535	0.55	0.995	0.998257695	0.028	0.004546588	0.84928285	10640	0.01361162	0.004795997	1.019311602	8.054931115	0.163898212	0.11809662	0.139128965	0.498402256
10	127176434	rs10794000	C	A	0.535	0.55	0.996	0.998134109	0.035	0.004721764	0.84928285	10640	0.013554415	0.004796285	1.019237438	7.986409514	0.163898212	0.11809662	0.139128965	0.498402256
10	127176891	rs11244517	A	T	0.534	0.55	0.996	0.998251424	0.037	0.004430335	0.84928285	10640	0.013652576	0.004796462	1.019380423	8.101905044	0.163898212	0.11809662	0.139128965	0.498402256
10	127177966	rs10794002	T	C	0.533	0.54	0.993	0.995745709	0.014	0.003037211	0.84928285	10640	0.01421972	0.00479646	1.02017711	8.789020373	0.163898212	0.11809662	0.139128965	0.498402256
10	127178315	rs10901385	T	C	0.533	0.54	0.992	0.995743461	0.014	0.002890586	0.84928285	10640	0.01429228	0.004796338	1.020284228	8.879396357	0.163898212	0.11809662	0.139128965	0.498402256
10	127178487	rs10794003	C	T	0.533	0.54	0.993	0.995776269	0.012	0.003037211	0.84928285	10640	0.01421972	0.00479646	1.02017711	8.789020373	0.163898212	0.11809662	0.139128965	0.498402256
10	127182267	rs11244519	T	C	0.533	0.54	0.99	0.992987768	0.0099	0.002913921	0.84928285	10640	0.014280265	0.004796275	1.020284462	8.864705817	0.163898212	0.11809662	0.139128965	0.498402256
10	127188859	rs7899206	T	G	0.564	0.59	0.97	0.978465404	0.00031	0.002374356	0.84928285	10640	0.014593468	0.004801049	1.020941622	9.239419158	0.163898212	0.11809662	0.139128965	0.498402256
10	127193462	rs10901390	A	G	0.562	0.58	0.963	0.971264106	0.00013	0.002336984	0.84928285	10640	0.014615991	0.00480091	1.021023249	9.26849933	0.163898212	0.11809662	0.139128965	0.498402256
10	127300512	rs17153272	G	A	0.013	0.01	0.995	0.996356078	0.45	0.004187978	0.84928285	10640	0.013732088	0.004794282	1.089012064	8.204006767	0.163898212	0.11809662	0.139128965	0.498402256
10	127304645	rs151097360	T	C	0.013	0.02	0.976	0.976926706	0.45	0.004375661	0.84928285	10640	0.013667035	0.00479488	1.088019623	8.124432997	0.163898212	0.11809662	0.139128965	0.498402256
10	127307251	rs72631142	C	T	0.013	0	0.995	0.997290794	0.45	0.004187978	0.84928285	10640	0.013732088	0.004794282	1.089012064	8.204006767	0.163898212	0.11809662	0.139128965	0.498402256
10	127309341	rs61523699	G	A	0.013	0.01	0.995	0.996743587	0.45	0.004187978	0.84928285	10640	0.013732088	0.004794282	1.089012064	8.204006767	0.163898212	0.11809662	0.139128965	0.498402256
10	127309825	rs7075103	G	T	0.014	0.01	0.943	0.946735214	0.45	0.004923352	0.84928285	10640	0.013483883	0.004794107	1.087014221	7.910691788	0.163898212	0.11809662	0.139128965	0.498402256
10	127310715	rs11817676	A	G	0.013	0.01	0.995	0.997830717	0.45	0.004187978	0.84928285	10640	0.013732088	0.004794282	1.089012064	8.204006767	0.163898212	0.11809662	0.139128965	0.498402256
10	127310933	rs68148465	C	T	0.013	0.01	0.995	0.997831282	0.45	0.004187978	0.84928285	10640	0.013732088	0.004794282	1.089012064	8.204006767	0.163898212	0.11809662	0.139128965	0.498402256
10	127315576	rs297243	T	G	0.013	0.01	0.995	0.997515496	0.45	0.004187978	0.84928285	10640	0.013732088	0.004794282	1.089012064	8.204006767	0.163898212	0.11809662	0.139128965	0.498402256
10	127325445	rs55889247	T	C	0.013	0.01	0.995	0.996687417	0.45	0.004187978	0.84928285	10640	0.013732088	0.004794282	1.089012064	8.204006767	0.163898212	0.11809662	0.139128965	0.498402256
10	127333448	rs72631143	G	A	0.013	0.01	0.995	0.99766292	0.45	0.004187978	0.84928285	10640	0.013732088	0.004794282	1.089012064	8.204006767	0.163898212	0.11809662	0.139128965	0.498402256
10	127337999	rs149455065	C	G	0.013	0.01	0.995	0.997688704	0.45	0.004187978	0.84928285	10640	0.013732088	0.004794282	1.089012064	8.204006767	0.163898212	0.11809662	0.139128965	0.498402256
10	127736263	rs1674900	T	C	0.927	0.92	0.994	0.997595872	0.098	0.002703707	0.84928285	10640	0.014425216	0.004807982	1.039701423	9.001583524	0.163898212	0.11809662	0.139128965	0.498402256
10	127741190	rs1710287	A	G	0.927	0.92	0.997	0.999407785	0.087	0.00146861	0.84928285	10640	0.015294484	0.004807096	1.041996359	10.12287823	0.163898212	0.11809662	0.139128965	0.498402256
10	127742664	rs2138278	A	G	0.927	0.92	0.997	0.999203122	0.075	0.00146861	0.84928285	10640	0.015294484	0.004807096	1.041996359	10.12287823	0.163898212	0.11809662	0.139128965	0.498402256
10	127744335	rs1710291	A	T	0.922	0.9	0.931	0.935680895	0.014	0.001272441	0.84928285	10640	0.015490644	0.004806302	1.042218841	10.38763834	0.163898212	0.11809662	0.139128965	0.498402256
10	127744336	rs1710292	A	T	0.924	0.9	0.96	0.963569057	0.031	0.001548669	0.84928285	10640	0.015217919	0.004806328	1.041529632	10.02498419	0.163898212	0.11809662	0.139128965	0.498402256
10	127744829	rs1710293	A	C	0.927	0.92	0.997	0.999419757	0.087	0.00146861	0.84928285	10640	0.015294484	0.004807096	1.041996359	10.12287823	0.163898212	0.11809662	0.139128965	0.498402256
10	127746581	rs1278263	T	C	0.927	0.92	0.995	0.998250607	0.086	0.001406113	0.84928285	10640	0.015354587	0.00480697	1.042272747	10.2031294	0.163898212	0.11809662	0.139128965	0.498402256
10	127748264	rs1674891	G	A	0.927	0.92	0.99	0.994267451	0.085	0.001492476	0.84928285	10640	0.015268655	0.004806043	1.041950981	10.0931411	0.163898212	0.11809662	0.139128965	0.498402256
10	127748265	rs1710300	C	G	0.926	0.91	0.974	0.978478413	0.072	0.001345929	0.84928285	10640	0.015410919	0.004805622	1.042369344	10.28390134	0.163898212	0.11809662	0.139128965	0.498402256
10	127893562	rs4962516	C	A	0.684	0.68	0.963	0.972922846	0.0088	0.002842617	0.84928285	10640	-0.014326619	0.004799604	1.022112719	8.909977771	0.163898212	0.11809662	0.139128965	0.498402256
10	127893742	rs10794065	A	G	0.695	0.7	0.978	0.986436638	0.0027	0.004860455	0.84928285	10640	-0.013531936	0.004804128	1.020928706	7.933971846	0.163898212	0.11809662	0.139128965	0.498402256
10	127893790	rs10794066	A	G	0.695	0.7	0.978	0.986507761	0.0025	0.004860455	0.84928285	10640	-0.013531936	0.004804128	1.020928706	7.933971846	0.163898212	0.11809662	0.139128965	0.498402256
10	127893825	rs10794067	C	T	0.695	0.7	0.978	0.986440397	0.0025	0.004860455	0.84928285	10640	-0.013531936	0.004804128	1.020928706	7.933971846	0.163898212	0.11809662	0.139128965	0.498402256
10	127894171	rs10736869	C	T	0.695	0.7	0.978	0.986362694	0.0025	0.004860455	0.84928285	10640	-0.013531936	0.004804128	1.020928706	7.933971846	0.163898212	0.11809662	0.139128965	0.498402256
10	128377337	rs11598285	C	G	0.196	0.16	0.907	0.926828849	0.34	0.001109263	0.84928285	10640	0.015687465	0.004808962	1.029528543	10.64150167	0.163898212	0.11809662	0.139128965	0.498402256
10	128388039	rs7905016	A	G	0.177	0.15	0.97	0.979754302	0.26	0.004948063	0.84928285	10640	0.013523821	0.004811064	1.025741421	7.901628259	0.163898212	0.11809662	0.139128965	0.498402256
10	128859704	rs80219383	A	G	0.031	0	0.879	0.908138466	0.27	0.004596718	0.84928285	10640	-0.013610503	0.004801532	1.05941167	8.03505133	0.163898212	0.11809662	0.139128965	0.498402256
10	128867291	rs139448472	A	G	0.033	0	0.879	0.909489936	0.29	0.001709623	0.84928285	10640	-0.015057278	0.0047994	1.06412505	9.842808053	0.163898212	0.11809662	0.139128965	0.498402256
10	129695919	rs139560557	A	G	0.007	0	0.951	0.959862849	0.37	0.002911346	0.84928285	10640	-0.014279204	0.004795482	1.130459545	8.86632093	0.163898212	0.11809662	0.139128965	0.498402256
10	130285663	rs1984218	C	T	0.363	0.43	0.961	0.970280985	0.41	0.002322767	0.86791547	10640	0.014637174	0.004804969	1.022073735	9.279685988	0.163898212	0.11809662	0.139128965	0.498402256
10	130289563	rs10764779	G	A	0.365	0.43	0.984	0.9900768	0.72	0.004966251	0.86791547	10640	0.013502403	0.004805464	1.020137456	7.894986394	0.163898212	0.11809662	0.139128965	0.498402256
10	130588570	rs588978	C	T	0.918	0.9	0.979	0.983850903	0.53	0.000697603	0.86791547	10640	-0.016289405	0.004802987	1.042935139	11.50237742	0.163898212	0.11809662	0.139128965	0.498402256
10	130589876	rs472752	A	C	0.918	0.9	0.979	0.984264082	0.53	0.000701357	0.86791547	10640	-0.016282328	0.004802986	1.042914869	11.49239132	0.163898212	0.11809662	0.139128965	0.498402256
10	130597678	rs7907569	C	T	0.918	0.89	0.971	0.977106342	0.45	0.00051596	0.86791547	10640	-0.016681446	0.004802632	1.044044877	12.06448399	0.163898212	0.11809662	0.139128965	0.498402256
10	130599453	rs567183	T	C	0.918	0.9	0.981	0.986249027	0.45	0.000388789	0.86791547	10640	-0.017042015	0.00480231	1.045004773	12.59335666	0.163898212	0.11809662	0.139128965	0.498402256
10	130600052	rs483385	G	A	0.918	0.9	0.982	0.987999903	0.49	0.000443626	0.86791547	10640	-0.016873393	0.004802073	1.044552877	12.34659985	0.163898212	0.11809662	0.139128965	0.498402256
10	130602799	rs614538	A	T	0.919	0.9	0.986	0.991404599	0.57	0.000347913	0.86791547	10640	-0.017181184	0.004802038	1.04544068	12.80132739	0.163898212	0.11809662	0.139128965	0.498402256
10	130606997	rs7080262	T	C	0.927	0.9	0.978	0.985336759	0.67	0.000184246	0.86791547	10640	-0.017945184	0.004796882	1.050340568	13.99515415	0.163898212	0.11809662	0.139128965	0.498402256
10	130611022	rs10741165	T	G	0.916	0.9	0.987	0.992216839	0.54	0.002905778	0.86791547	10640	-0.014290406	0.004798298	1.037110721	8.869818443	0.163898212	0.11809662	0.139128965	0.498402256
10	130611388	rs7911251	C	T	0.915	0.9	0.981	0.986366802	0.5	0.003091308	0.86791547	10640	-0.014201363	0.004799075	1.036900882	8.756791381	0.163898212	0.11809662	0.139128965	0.498402256
10	130612438	rs12252560	T	C	0.916	0.9	0.995	0.997760186	0.81	0.003415128	0.86791547	10640	-0.014053956	0.004799311	1.036538824	8.575106188	0.163898212	0.11809662	0.139128965	0.498402256
10	130612534	rs12250988	A	T	0.916	0.9	0.995	0.99831276	0.81	0.00333902	0.86791547	10640	-0.014087546	0.0047993	1.036624327	8.616183383	0.163898212	0.11809662	0.139128965	0.498402256
10	130613549	rs11594884	A	G	0.084	0.1	0.996	0.997006102	0.81	0.0037137	0.86791547	10640	0.013929292	0.004799643	1.036184839	8.422483093	0.163898212	0.11809662	0.139128965	0.498402256
10	130613755	rs10741166	A	G	0.916	0.9	0.995	0.997787279	0.81	0.003624807	0.86791547	10640	-0.013966026	0.004799753	1.03629739	8.46657869	0.163898212	0.11809662	0.139128965	0.498402256
10	130613906	rs10764810	G	C	0.916	0.9	0.996	0.998525786	0.81	0.003813006	0.86791547	10640	-0.013890989	0.004800146	1.036117103	8.374474082	0.163898212	0.11809662	0.139128965	0.498402256
10	130614778	rs11016496	C	T	0.916	0.9	0.997	0.999370072	0.81	0.003522644	0.86791547	10640	-0.014010118	0.004800172	1.036438887	8.51863601	0.163898212	0.11809662	0.139128965	0.498402256
10	130615230	rs10829497	G	T	0.084	0.1	0.997	0.999646924	0.81	0.003522644	0.86791547	10640	0.014010118	0.004800172	1.036438887	8.51863601	0.163898212	0.11809662	0.139128965	0.498402256
10	130615764	rs7901341	C	A	0.916	0.9	0.997	0.999665477	0.81	0.003522644	0.86791547	10640	-0.014010118	0.004800172	1.036438887	8.51863601	0.163898212	0.11809662	0.139128965	0.498402256
10	130616715	rs10741168	C	T	0.916	0.9	0.997	0.999746864	0.81	0.003522644	0.86791547	10640	-0.014010118	0.004800172	1.036438887	8.51863601	0.163898212	0.11809662	0.139128965	0.498402256
10	130616890	rs10764812	A	G	0.916	0.9	0.997	0.999720732	0.81	0.003522644	0.86791547	10640	-0.014010118	0.004800172	1.036438887	8.51863601	0.163898212	0.11809662	0.139128965	0.498402256
10	130617796	rs942523	T	C	0.916	0.9	0.997	0.99951265	0.81	0.003522644	0.86791547	10640	-0.014010118	0.004800172	1.036438887	8.51863601	0.163898212	0.11809662	0.139128965	0.498402256
10	130617815	rs942524	C	G	0.916	0.9	0.997	0.999518323	0.81	0.003522644	0.86791547	10640	-0.014010118	0.004800172	1.036438887	8.51863601	0.163898212	0.11809662	0.139128965	0.498402256
10	130617984	rs4751009	C	A	0.084	0.1	0.997	0.999362405	0.81	0.003284155	0.86791547	10640	0.014114797	0.004800177	1.036709106	8.646390217	0.163898212	0.11809662	0.139128965	0.498402256
10	130618172	rs4397748	T	C	0.916	0.9	0.997	0.999440174	0.81	0.003522644	0.86791547	10640	-0.014010118	0.004800172	1.036438887	8.51863601	0.163898212	0.11809662	0.139128965	0.498402256
10	130618205	rs4590779	G	T	0.916	0.9	0.997	0.999398236	0.81	0.003522644	0.86791547	10640	-0.014010118	0.004800172	1.036438887	8.51863601	0.163898212	0.11809662	0.139128965	0.498402256
10	130618573	rs10829499	A	G	0.916	0.9	0.997	0.999406491	0.81	0.003487743	0.86791547	10640	-0.014024959	0.004800149	1.03646588	8.536772812	0.163898212	0.11809662	0.139128965	0.498402256
10	130618906	rs4750719	A	C	0.916	0.9	0.997	0.999557797	0.76	0.003487743	0.86791547	10640	-0.014024959	0.004800149	1.03646588	8.536772812	0.163898212	0.11809662	0.139128965	0.498402256
10	130618969	rs4751010	C	T	0.916	0.9	0.997	0.999470629	0.76	0.003487743	0.86791547	10640	-0.014024959	0.004800149	1.03646588	8.536772812	0.163898212	0.11809662	0.139128965	0.498402256
[truncated: 41,078 more rows]
