# Supplementary material for: Combining Polygenic Risk Score and Voice Features to Detect Major Depressive Disorders
Source: Front Genet. 2021 Dec 20;12:761141. doi: 10.3389/fgene.2021.761141 (PMC8721147; doi:10.3389/fgene.2021.761141)
Supplement: Supplementary file 3 [file DataSheet2.XLSX]

## Sheet: PRS
PRS only
-2 Log likelihood	Cox & Snell R Square	Nagelkerke R Square
2504.669a	0.621305	0.829269
PRS only
Variable	B	S.E.	Wald	df	Sig.	Exp(B)
PRS	13.6943	0.378717	1307.52	1	2.62555e-286	885822

## Sheet: i-vectors
i-vecotrs only
-2 Log likelihood	Cox & Snell R Square	Nagelkerke R Square
5010.337c	0.428051	0.571329
i-vecotrs only
Variable	B	S.E.	Wald	df	Sig.	Exp(B)
i-vectors 1	0.240342	0.0572107	17.6484	1	2.65743e-05	1.27168
i-vectors 2	-0.102424	0.0363613	7.93453	1	0.00485003	0.902647
i-vectors 3	-0.886977	0.0425025	435.508	1	1.02806e-96	0.411899
i-vectors 4	-0.371256	0.0371085	100.092	1	1.45492e-23	0.689868
i-vectors 5	-0.306357	0.0361979	71.6293	1	2.59673e-17	0.736124
i-vectors 6	-0.614224	0.038032	260.829	1	1.13182e-58	0.541061
i-vectors 7	0.223874	0.0354426	39.8987	1	2.67486e-10	1.25091
i-vectors 8	-0.201399	0.0362784	30.8189	1	2.8326e-08	0.817586
i-vectors 10	-0.250317	0.0349627	51.2594	1	8.09328e-13	0.778554
i-vectors 11	-0.149164	0.037003	16.25	1	5.55094e-05	0.861428
i-vectors 14	-0.346764	0.0364086	90.7115	1	1.66227e-21	0.706972
i-vectors 15	0.251841	0.0358274	49.4107	1	2.07605e-12	1.28639
i-vectors 16	0.0788086	0.0366643	4.62021	1	0.0315973	1.082
i-vectors 18	-0.228898	0.0371934	37.8751	1	7.54223e-10	0.79541
i-vectors 19	-0.291152	0.0368794	62.3263	1	2.91013e-15	0.747402
i-vectors 20	0.161208	0.0355415	20.5732	1	5.73928e-06	1.17493
i-vectors 24	0.334398	0.0365087	83.8946	1	5.21873e-20	1.3971
i-vectors 25	0.106044	0.0362615	8.55227	1	0.00345091	1.11187
i-vectors 26	-0.170302	0.0379373	20.1515	1	7.1544e-06	0.84341
i-vectors 27	-0.0962228	0.0360121	7.13938	1	0.00754092	0.908262
i-vectors 28	-0.305663	0.0366232	69.6582	1	7.05251e-17	0.736635
i-vectors 30	0.482936	0.0390981	152.57	1	4.75711e-35	1.62083
i-vectors 31	-0.138979	0.0366091	14.4118	1	0.000146876	0.870247
i-vectors 32	-0.3572	0.0379868	88.4218	1	5.28858e-21	0.699632
i-vectors 33	0.11204	0.0368731	9.23269	1	0.00237733	1.11856
i-vectors 34	-0.319216	0.0371412	73.868	1	8.35195e-18	0.726719
i-vectors 35	-0.122134	0.0364644	11.2184	1	0.000809899	0.88503
i-vectors 36	-0.320478	0.0370872	74.6705	1	5.56208e-18	0.725802
i-vectors 37	0.337236	0.0376075	80.4116	1	3.04e-19	1.40107
i-vectors 39	0.208197	0.0366113	32.3384	1	1.2953e-08	1.23146
i-vectors 40	-0.365979	0.0373793	95.8628	1	1.2313e-22	0.693518
i-vectors 42	-0.423301	0.0380981	123.45	1	1.11141e-28	0.654881
i-vectors 44	0.409305	0.0379053	116.599	1	3.51402e-27	1.50577
i-vectors 45	0.0954882	0.0368743	6.70581	1	0.00960994	1.1002
i-vectors 46	-0.408833	0.0383155	113.853	1	1.40355e-26	0.664425
i-vectors 48	0.306639	0.0370918	68.3437	1	1.3734e-16	1.35885
i-vectors 49	0.149358	0.0375401	15.8295	1	6.93125e-05	1.16109
i-vectors 52	-0.228316	0.0369636	38.1526	1	6.54227e-10	0.795873
i-vectors 55	0.193563	0.0372456	27.0082	1	2.02599e-07	1.21357
i-vectors 56	-0.301336	0.0374115	64.8774	1	7.97068e-16	0.739829
i-vectors 57	0.131207	0.0376297	12.1577	1	0.00048885	1.1402
i-vectors 63	-0.116215	0.037075	9.82576	1	0.00172084	0.890283
i-vectors 64	-0.0952959	0.0382812	6.19695	1	0.0127971	0.909104
i-vectors 65	0.250945	0.0380041	43.601	1	4.02627e-11	1.28524
i-vectors 66	-0.250939	0.0376193	44.4954	1	2.54953e-11	0.77807
i-vectors 67	-0.125451	0.0373863	11.2597	1	0.000792096	0.882099
i-vectors 71	0.085283	0.03761	5.14183	1	0.023356	1.08903
i-vectors 72	0.123044	0.0371307	10.9813	1	0.000920354	1.13093
i-vectors 73	-0.132227	0.0377485	12.2699	1	0.000460333	0.876142
i-vectors 75	-0.176523	0.0373739	22.3083	1	2.32196e-06	0.838179
i-vectors 76	-0.253631	0.0380605	44.4075	1	2.66662e-11	0.775978
i-vectors 81	-0.115463	0.0378269	9.31714	1	0.0022702	0.890954
i-vectors 82	-0.0941906	0.037045	6.46483	1	0.011003	0.910109
i-vectors 86	-0.085838	0.038189	5.05224	1	0.0245942	0.917743
i-vectors 87	-0.260164	0.0382355	46.298	1	1.01566e-11	0.770925
i-vectors 88	0.102014	0.0375118	7.39571	1	0.00653795	1.1074
i-vectors 92	0.219794	0.0384913	32.6068	1	1.1282e-08	1.24582
i-vectors 93	0.18116	0.0380955	22.614	1	1.98033e-06	1.19861
i-vectors 94	0.196582	0.0387397	25.7497	1	3.88686e-07	1.21723
i-vectors 95	-0.164704	0.0382801	18.5123	1	1.68809e-05	0.848145
i-vectors 96	0.160095	0.0377766	17.9602	1	2.25578e-05	1.17362
i-vectors 97	-0.105694	0.0375307	7.93097	1	0.00485956	0.8997
i-vectors 100	0.190298	0.0380379	25.0287	1	5.64845e-07	1.20961
i-vectors 102	0.125711	0.0377938	11.0638	1	0.000880291	1.13395
i-vectors 103	-0.19298	0.0380834	25.6774	1	4.03517e-07	0.824499
i-vectors 104	-0.0840734	0.038342	4.80803	1	0.0283275	0.919364
i-vectors 105	-0.173188	0.038123	20.6378	1	5.54908e-06	0.840979
i-vectors 106	0.0844131	0.0387144	4.75418	1	0.0292272	1.08808
i-vectors 107	-0.12805	0.0379636	11.3769	1	0.000743649	0.87981
i-vectors 109	-0.112075	0.0384566	8.49333	1	0.00356451	0.893977
i-vectors 110	-0.195812	0.0380054	26.5454	1	2.57414e-07	0.822167
i-vectors 111	-0.0786795	0.0380089	4.28502	1	0.0384497	0.924336
i-vectors 112	-0.101086	0.0383725	6.93977	1	0.00843	0.903855
i-vectors 116	0.121222	0.0377036	10.3371	1	0.00130381	1.12888
i-vectors 122	-0.24654	0.0384854	41.0376	1	1.4933e-10	0.7815
i-vectors 123	-0.147852	0.0384313	14.8009	1	0.000119481	0.862558
i-vectors 124	-0.11229	0.0382355	8.62478	1	0.00331621	0.893785
i-vectors 126	-0.18313	0.0385892	22.5209	1	2.07864e-06	0.83266
i-vectors 129	0.186675	0.038661	23.3146	1	1.37552e-06	1.20524
i-vectors 131	0.109978	0.0377418	8.49122	1	0.00356864	1.11625
i-vectors 132	-0.0848653	0.0375938	5.09599	1	0.0239813	0.918636
i-vectors 133	-0.12758	0.0383343	11.0762	1	0.000874449	0.880223
i-vectors 137	0.0872871	0.0385659	5.12263	1	0.0236158	1.09121
i-vectors 138	0.0979769	0.0382785	6.55144	1	0.0104799	1.10294
i-vectors 140	0.128638	0.0382744	11.2958	1	0.000776808	1.13728
i-vectors 141	0.106492	0.0384788	7.65937	1	0.00564783	1.11237
i-vectors 147	0.217485	0.0387599	31.4841	1	2.01081e-08	1.24295
i-vectors 149	-0.149449	0.0391735	14.5547	1	0.000136149	0.861182
i-vectors 157	0.127098	0.0389022	10.674	1	0.00108652	1.13553
i-vectors 159	-0.080651	0.0388437	4.311	1	0.0378668	0.922516
i-vectors 165	-0.133773	0.0390426	11.7398	1	0.000611772	0.874789
i-vectors 170	0.0832963	0.039323	4.48701	1	0.0341534	1.08686
i-vectors 171	-0.0803489	0.03858	4.33745	1	0.0372827	0.922794
i-vectors 173	0.213522	0.0395159	29.1973	1	6.53707e-08	1.23803
i-vectors 178	-0.0760582	0.0390198	3.79945	1	0.0512693	0.926762
i-vectors 180	-0.133507	0.038976	11.7331	1	0.000613992	0.875022
i-vectors 182	-0.136575	0.0390041	12.2609	1	0.000462553	0.872341
i-vectors 183	-0.277466	0.0392114	50.0719	1	1.48217e-12	0.757701
i-vectors 185	-0.176606	0.0392938	20.2005	1	6.97341e-06	0.83811
i-vectors 188	0.085611	0.03912	4.78919	1	0.0286389	1.08938
i-vectors 189	-0.131729	0.0393384	11.2131	1	0.000812203	0.876579
i-vectors 192	-0.1441	0.0388523	13.7561	1	0.000208145	0.865801
i-vectors 193	0.0978772	0.0388991	6.33119	1	0.0118633	1.10283
i-vectors 195	-0.0794126	0.0389313	4.16084	1	0.0413689	0.923659
i-vectors 196	-0.0766257	0.0388797	3.88422	1	0.048742	0.926236
i-vectors 199	-0.0963126	0.0390932	6.06965	1	0.0137524	0.90818
i-vectors 201	0.117452	0.0389305	9.10204	1	0.00255325	1.12463
i-vectors 202	-0.0821025	0.0392742	4.37017	1	0.0365733	0.921178
i-vectors 203	0.102557	0.0394036	6.77423	1	0.00924833	1.108
i-vectors 204	-0.124306	0.0395884	9.85941	1	0.00168965	0.883109
i-vectors 205	-0.15942	0.0392719	16.4787	1	4.92003e-05	0.852638
i-vectors 210	0.0909171	0.0393136	5.34817	1	0.020744	1.09518
i-vectors 212	-0.0883856	0.0388901	5.16518	1	0.0230441	0.915408
i-vectors 213	-0.190176	0.0392372	23.4918	1	1.2545e-06	0.826813
i-vectors 216	0.0855295	0.0389128	4.8311	1	0.0279508	1.08929
i-vectors 219	0.0939596	0.0390405	5.79231	1	0.0160964	1.09852
i-vectors 220	-0.0812545	0.0391286	4.31228	1	0.0378382	0.921959
i-vectors 225	-0.206898	0.0393861	27.5949	1	1.49572e-07	0.813102
i-vectors 226	-0.30794	0.0399937	59.2856	1	1.36369e-14	0.734959
i-vectors 231	-0.0806905	0.0392868	4.21844	1	0.039987	0.922479
i-vectors 235	0.0846745	0.0395579	4.58184	1	0.0323125	1.08836
i-vectors 250	0.0950143	0.0395292	5.77752	1	0.0162324	1.09967
i-vectors 253	0.100557	0.0392433	6.56596	1	0.0103948	1.10579
i-vectors 258	0.080127	0.0390152	4.21783	1	0.0400012	1.08342
i-vectors 262	0.15099	0.0395791	14.5534	1	0.000136242	1.16299
i-vectors 267	0.146738	0.0398709	13.5448	1	0.000232935	1.15805
i-vectors 269	0.137597	0.0393431	12.2315	1	0.000469904	1.14751
i-vectors 271	-0.0928113	0.039021	5.65724	1	0.0173834	0.911365
i-vectors 273	0.15845	0.0396231	15.9914	1	6.36311e-05	1.17169
i-vectors 277	0.111421	0.0397338	7.86342	1	0.00504449	1.11787
i-vectors 279	-0.0892369	0.0398991	5.00223	1	0.0253147	0.914629
i-vectors 282	-0.0888973	0.0393844	5.0948	1	0.0239976	0.91494
i-vectors 286	-0.147815	0.0396554	13.8941	1	0.000193403	0.862591
i-vectors 293	0.12011	0.039521	9.23632	1	0.00237261	1.12762
i-vectors 294	-0.117733	0.0403239	8.52447	1	0.00350402	0.888934
i-vectors 296	0.125586	0.0401138	9.8016	1	0.0017436	1.13381
i-vectors 304	-0.0783451	0.0396722	3.89989	1	0.0482894	0.924645
i-vectors 317	0.0981698	0.0396477	6.13084	1	0.0132844	1.10315
i-vectors 319	-0.110622	0.0397096	7.76059	1	0.00533986	0.895277
i-vectors 321	-0.096161	0.0394647	5.93718	1	0.0148247	0.908318
i-vectors 322	0.0899564	0.0398123	5.1054	1	0.0238515	1.09413
i-vectors 325	-0.103711	0.0401267	6.68003	1	0.00974987	0.901486
i-vectors 330	-0.10563	0.0401559	6.91957	1	0.00852576	0.899757
i-vectors 340	0.104048	0.0404446	6.61834	1	0.0100934	1.10965
i-vectors 345	0.100027	0.0403368	6.14931	1	0.0131463	1.1052
i-vectors 353	-0.0912484	0.0405731	5.05794	1	0.0245134	0.912791
i-vectors 357	0.143548	0.0402141	12.742	1	0.000357528	1.15436
i-vectors 372	0.193281	0.0408642	22.3713	1	2.24702e-06	1.21322
i-vectors 374	-0.0882062	0.0408347	4.66594	1	0.0307666	0.915572
i-vectors 378	-0.142386	0.040399	12.4221	1	0.000424283	0.867286
i-vectors 382	-0.11951	0.040448	8.72994	1	0.00313027	0.887356
i-vectors 397	-0.118401	0.0407215	8.45397	1	0.00364248	0.88834

## Sheet: PRS+i-vectors
PRS+i-vectors
-2 Log likelihood	Cox & Snell R Square	Nagelkerke R Square
1563.2	0.675655	0.901811
PRS+i-vectors
Variable	B	S.E.	Wald	df	Sig.	Exp(B)
PRS	16.0002	0.567502	794.909	1	6.90101e-175	8.88806e+06
i-vectors 1	0.487026	0.106498	20.9134	1	4.8051e-06	1.62747
i-vectors 2	-0.155831	0.0670749	5.39745	1	0.0201662	0.855704
i-vectors 3	-0.822058	0.0747064	121.085	1	3.66163e-28	0.439526
i-vectors 4	-0.243031	0.0718861	11.4297	1	0.000722809	0.784247
i-vectors 5	-0.304811	0.067168	20.5938	1	5.67784e-06	0.737263
i-vectors 6	-0.65117	0.0694997	87.7855	1	7.29521e-21	0.521435
i-vectors 7	0.307366	0.0680681	20.3903	1	6.31483e-06	1.35984
i-vectors 8	-0.190028	0.0642714	8.74181	1	0.00310995	0.826936
i-vectors 10	-0.14636	0.0643805	5.16818	1	0.0230044	0.863846
i-vectors 14	-0.364117	0.0685393	28.2229	1	1.08115e-07	0.69481
i-vectors 15	0.242004	0.0630348	14.7395	1	0.000123431	1.2738
i-vectors 18	-0.238166	0.0685137	12.0838	1	0.000508619	0.788072
i-vectors 19	-0.288976	0.0680077	18.0555	1	2.1456e-05	0.74903
i-vectors 20	0.186868	0.0671269	7.74958	1	0.00537251	1.20547
i-vectors 23	-0.142077	0.0682251	4.33668	1	0.0372996	0.867555
i-vectors 24	0.317685	0.0698027	20.7133	1	5.33432e-06	1.37394
i-vectors 26	-0.165586	0.0684572	5.85074	1	0.0155705	0.847397
i-vectors 28	-0.353052	0.06977	25.6059	1	4.18766e-07	0.702541
i-vectors 30	0.382482	0.0724087	27.9023	1	1.27595e-07	1.46592
i-vectors 32	-0.41566	0.0695106	35.7581	1	2.234e-09	0.659905
i-vectors 34	-0.320066	0.0696678	21.1065	1	4.34454e-06	0.726101
i-vectors 36	-0.323819	0.0685466	22.3169	1	2.31167e-06	0.723381
i-vectors 37	0.341336	0.0694517	24.1545	1	8.89085e-07	1.40683
i-vectors 39	0.35182	0.0703266	25.0266	1	5.65457e-07	1.42165
i-vectors 40	-0.25526	0.0698013	13.3733	1	0.000255233	0.774715
i-vectors 42	-0.402492	0.070989	32.1465	1	1.42977e-08	0.668652
i-vectors 44	0.381474	0.0695034	30.1243	1	4.05221e-08	1.46444
i-vectors 46	-0.417533	0.0708908	34.6899	1	3.8664e-09	0.65867
i-vectors 48	0.410974	0.0756496	29.5131	1	5.55405e-08	1.50829
i-vectors 52	-0.313173	0.0687507	20.7499	1	5.23349e-06	0.731123
i-vectors 55	0.205676	0.06936	8.79324	1	0.0030235	1.22836
i-vectors 56	-0.343105	0.0704085	23.7467	1	1.09883e-06	0.709564
i-vectors 57	0.232403	0.0713956	10.5959	1	0.00113336	1.26163
i-vectors 59	-0.188685	0.0679658	7.70717	1	0.00550018	0.828047
i-vectors 65	0.284988	0.0721711	15.5929	1	7.85504e-05	1.32975
i-vectors 66	-0.225356	0.0707688	10.1404	1	0.00145053	0.798232
i-vectors 75	-0.255861	0.0691173	13.7035	1	0.000214051	0.77425
i-vectors 76	-0.285305	0.0714176	15.959	1	6.47284e-05	0.751785
i-vectors 82	-0.17184	0.0689025	6.21982	1	0.0126328	0.842114
i-vectors 86	-0.191094	0.0709263	7.25903	1	0.00705455	0.826055
i-vectors 87	-0.236788	0.0717727	10.8843	1	0.00096981	0.789158
i-vectors 89	-0.141311	0.0710902	3.95124	1	0.0468369	0.868219
i-vectors 93	0.272405	0.0726568	14.0565	1	0.0001774	1.31312
i-vectors 94	0.171449	0.0720341	5.66495	1	0.0173073	1.18702
i-vectors 95	-0.356105	0.0726365	24.0351	1	9.45977e-07	0.700399
i-vectors 96	0.2287	0.0715706	10.2109	1	0.00139613	1.25697
i-vectors 97	-0.171615	0.0714718	5.76558	1	0.0163431	0.842303
i-vectors 98	0.162111	0.0712991	5.16963	1	0.0229851	1.17599
i-vectors 102	0.139022	0.0707517	3.86097	1	0.0494219	1.14915
i-vectors 103	-0.280944	0.0717216	15.344	1	8.96027e-05	0.75507
i-vectors 105	-0.147438	0.0709825	4.31437	1	0.0377917	0.862916
i-vectors 110	-0.285794	0.0701338	16.6054	1	4.60194e-05	0.751418
i-vectors 122	-0.187043	0.0722688	6.69858	1	0.00964897	0.829408
i-vectors 126	-0.247995	0.0724341	11.722	1	0.000617655	0.780364
i-vectors 127	-0.145786	0.0719949	4.10042	1	0.0428725	0.864343
i-vectors 132	-0.135752	0.0700306	3.75765	1	0.0525663	0.873059
i-vectors 133	-0.207489	0.0724002	8.21317	1	0.00415875	0.812622
i-vectors 140	0.159582	0.0710053	5.05112	1	0.02461	1.17302
i-vectors 143	0.184142	0.0723086	6.48524	1	0.0108774	1.20219
i-vectors 147	0.25132	0.0704947	12.7099	1	0.000363719	1.28572
i-vectors 157	0.1537	0.0704494	4.75984	1	0.0291312	1.16614
i-vectors 170	0.186518	0.070262	7.04691	1	0.00794023	1.20505
i-vectors 178	-0.213725	0.0738961	8.36507	1	0.00382501	0.80757
i-vectors 180	-0.190573	0.0733084	6.75797	1	0.009333	0.826485
i-vectors 183	-0.278266	0.0754947	13.5859	1	0.000227891	0.757095
i-vectors 195	-0.274118	0.0746524	13.483	1	0.000240732	0.760242
i-vectors 213	-0.173493	0.0754052	5.29374	1	0.0214023	0.840723
i-vectors 226	-0.272827	0.0767436	12.6384	1	0.000377909	0.761224
i-vectors 227	-0.227369	0.0742139	9.38628	1	0.00218616	0.796627
i-vectors 248	-0.159724	0.0731758	4.76439	1	0.0290543	0.852379
i-vectors 253	0.187081	0.0736505	6.4522	1	0.0110815	1.20572
i-vectors 256	-0.160707	0.0761733	4.45104	1	0.0348799	0.851542
i-vectors 261	0.192768	0.0727565	7.0198	1	0.00806132	1.2126
i-vectors 267	0.189392	0.075375	6.31348	1	0.0119823	1.20851
i-vectors 269	0.194628	0.07317	7.07531	1	0.00781534	1.21486
i-vectors 275	-0.153434	0.0728771	4.43261	1	0.0352585	0.857758
i-vectors 296	0.218094	0.0768732	8.0489	1	0.00455314	1.2437
i-vectors 306	0.170249	0.0755417	5.0792	1	0.0242145	1.1856
i-vectors 309	-0.181256	0.0742741	5.95542	1	0.0146721	0.834221
i-vectors 314	-0.231586	0.0746688	9.61939	1	0.00192534	0.793274
i-vectors 322	0.147681	0.0744919	3.93034	1	0.0474223	1.15914
i-vectors 323	0.20783	0.0755758	7.56226	1	0.00596033	1.231
i-vectors 324	-0.151355	0.074535	4.1236	1	0.0422891	0.859542
i-vectors 334	0.152409	0.0751442	4.1137	1	0.0425373	1.16464
i-vectors 347	0.177919	0.074429	5.71429	1	0.0168274	1.19473
i-vectors 349	0.230161	0.0769596	8.94414	1	0.00278361	1.2588
i-vectors 357	0.209709	0.07638	7.5383	1	0.00604011	1.23332
i-vectors 366	-0.183335	0.0764398	5.75243	1	0.0164658	0.832489
i-vectors 372	0.204305	0.0781378	6.83656	1	0.00893107	1.22667
i-vectors 378	-0.199844	0.0760488	6.90556	1	0.00859279	0.818858
i-vectors 382	-0.313379	0.0756464	17.1618	1	3.43275e-05	0.730973
i-vectors 394	-0.246342	0.0762321	10.4425	1	0.00123152	0.781655
i-vectors 399	0.178647	0.0773292	5.33709	1	0.0208763	1.1956
i-vectors 400	-0.186497	0.077751	5.75351	1	0.0164558	0.829861
